# Supplementary material for: Overexpression of Pennisetum purpureum CCoAOMT Contributes to Lignin Deposition and Drought Tolerance by Promoting the Accumulation of Flavonoids in Transgenic Tobacco
Source: Front Plant Sci. 2022 May 10;13:884456. doi: 10.3389/fpls.2022.884456 (PMC9129916; doi:10.3389/fpls.2022.884456)
Supplement: Supplementary file 1 [file Table_1.XLSX]

## Sheet: Sheet1
Supplementary Table 1 The list of differentially accumulated metabolites detected between WT-CK and OE-CK samples
Index	Formula	Compounds	Class I	Class II	WT-CK1	WT-CK2	WT-CK3	OE-CK1	OE-CK2	OE-CK3	VIP	Fold_Change	Log2FC	Type
pmb0782	C5H11N	Piperidine	Alkaloids	Alkaloids	329500	332780	298970	1322300	1525000	1355700	1.31687	4.37243	2.12844	up
mws4052	C4H7NO2	1-Aminocyclopropane-1-carboxylic acid	Organic acids	Organic acids	5767.9	6690.3	8984.7	106380	92292	132900	1.31086	15.463	3.95075	up
pme0006	C5H9NO2	L-Proline	Amino acids and derivatives	Amino acids and derivatives	1761700	1815300	1640400	4930000	5116000	4280400	1.31065	2.74589	1.45727	up
pmb1096	C8H7N	Indole	Alkaloids	Plumerane	23142	21967	22190	67202	55831	62399	1.31257	2.75535	1.46223	up
mws0256	C5H11NO2	L-Valine	Amino acids and derivatives	Amino acids and derivatives	4770900	4712300	4757900	13282000	13040000	11139000	1.31175	2.63049	1.39533	up
pmp001287	C8H9N	N-Benzylmethylene isomethylamine	Alkaloids	Alkaloids	9372300	9574300	9637700	19820000	19862000	19814000	1.32027	2.08142	1.05757	up
ML10181668	C6H11NO2	Cycloleucine	Amino acids and derivatives	Amino acids and derivatives	70874	83547	76192	378330	400990	397820	1.31804	5.1044	2.35174	up
Zmgn000217	C5H6O4	Methylenesuccinic acid	Organic acids	Organic acids	9	9	9	16515	13027	11634	1.32009	1525.04	10.5746	up
mws0425	C5H6O4	Citraconic acid	Organic acids	Organic acids	222990	234230	201420	449560	446590	422580	1.3079	2.0022	1.00159	up
pmp001198	C6H13NO2	6-Deoxyfagomine	Alkaloids	Alkaloids	360820	200370	317640	796070	989730	914270	1.25416	3.07235	1.61934	up
mws0227	C6H13NO2	L-Leucine	Amino acids and derivatives	Amino acids and derivatives	6961000	7928400	7350600	19666000	18066000	17316000	1.31156	2.47518	1.30753	up
mws1587	C6H13NO2	L-Norleucine	Amino acids and derivatives	Amino acids and derivatives	6420700	7377700	6844600	18021000	16719000	16579000	1.31327	2.48602	1.31384	up
Lmgn000160	C4H8N2O3	3-Ureidopropionic Acid	Organic acids	Organic acids	17197	18112	14690	44747	46542	41486	1.30675	2.65555	1.40901	up
mws0001	C4H8N2O3	L-Asparagine	Amino acids and derivatives	Amino acids and derivatives	284050	278770	281590	563410	675110	554220	1.30202	2.12307	1.08615	up
mws0146	C7H7NO2	Nicotinic Acid Methyl Ester(Methyl Nicotinate)	Alkaloids	Alkaloids	47820	48061	42906	115190	123980	114560	1.31458	2.54873	1.34978	up
pme0193	C5H10N2O3	L-Glutamine	Amino acids and derivatives	Amino acids and derivatives	1144100	1150300	1098300	6089000	6007000	6464900	1.31999	5.47083	2.45176	up
pme0026	C6H14N2O2	L-Lysine	Amino acids and derivatives	Amino acids and derivatives	1152500	1094300	1074700	5909600	6074400	6249600	1.32001	5.48957	2.45669	up
mws0254	C6H9N3O2	L-Histidine	Amino acids and derivatives	Amino acids and derivatives	85330	94951	73808	564250	551810	680080	1.31401	7.06894	2.82149	up
pmp000098	C8H13NO2	Arecoline	Alkaloids	Piperidine alkaloids	44182	35214	36728	139920	148810	160010	1.31166	3.86432	1.95021	up
pmb0819	C10H8N2	3-Indoleacetonitrile	Alkaloids	Plumerane	23662	22352	25679	84370	81905	98659	1.31308	3.6954	1.88573	up
mws0159	C9H8O3	Phenylpyruvic acid	Organic acids	Organic acids	65781	77362	92778	232000	197600	212540	1.29045	2.72184	1.44458	up
pme0021	C9H11NO2	L-Phenylalanine	Amino acids and derivatives	Amino acids and derivatives	417270	427310	418630	898940	846710	872670	1.31886	2.07275	1.05155	up
pme0282	C8H6O4	Phthalic acid*	Organic acids	Organic acids	197940	189160	209740	1086700	1114900	1072100	1.31969	5.48505	2.45551	up
pme0281	C8H6O4	Terephthalic acid*	Phenolic acids	Phenolic acids	2290800	2476200	2499000	10958000	11664000	10847000	1.31916	4.60625	2.20359	up
pmc0274	C6H6N4S	6-Methylmercaptopurine	Nucleotides and derivatives	Nucleotides and derivatives	2653100	2554100	2685200	5748800	5809800	5917400	1.31941	2.21428	1.14684	up
mws0467	C9H10O3	3-(4-Hydroxyphenyl)-propionic acid	Phenolic acids	Phenolic acids	31933	25234	36234	63013	65622	59046	1.26076	2.00941	1.00677	up
mws0242	C8H14O4	Suberic Acid	Organic acids	Organic acids	76369	69595	72919	37902	35841	30276	1.29646	0.475226	-1.07331	down
Zmyn000155	C7H14N2O3	N-α-Acetyl-L-ornithine	Amino acids and derivatives	Amino acids and derivatives	7749.2	4503.9	4161.4	20218	28108	25431	1.27024	4.49341	2.16781	up
mws0260	C6H14N4O2	L-Arginine	Amino acids and derivatives	Amino acids and derivatives	25074	15225	19539	97586	77986	105510	1.29042	4.69738	2.23186	up
pmb0774	C10H12N2O	N-Hydroxytryptamine*	Alkaloids	Phenolamine	90623	83530	91584	175300	177420	180840	1.31567	2.00785	1.00565	up
mws0250	C9H11NO3	L-Tyrosine	Amino acids and derivatives	Amino acids and derivatives	2435100	2540400	2604900	7528600	7504900	7189300	1.31921	2.93161	1.55169	up
Hmmp001310	C11H9NO2	3-Indoleacrylic acid	Alkaloids	Alkaloids	718230	740650	718070	2357400	2461600	2405300	1.32014	3.31854	1.73055	up
pme0122	C8H16N2O3	N6-Acetyl-L-lysine	Amino acids and derivatives	Amino acids and derivatives	39776	46945	52150	208530	186770	175480	1.30918	4.11015	2.03919	up
pme3388	C7H16N4O2	Homoarginine	Amino acids and derivatives	Amino acids and derivatives	8251.8	5086.9	7561.1	14505	14368	21308	1.20502	2.40103	1.26365	up
Zmjp000182	C7H16N4O2	N-Monomethyl-L-arginine	Amino acids and derivatives	Amino acids and derivatives	69953	93918	73257	179150	177050	180080	1.2891	2.26156	1.17732	up
pme0075	C7H11NO5	N-Acetyl-L-glutamic acid	Amino acids and derivatives	Amino acids and derivatives	77624	72315	82298	23662	26393	23266	1.3148	0.315716	-1.6633	down
mws0193	C7H15N3O3	L-Homocitrulline	Amino acids and derivatives	Amino acids and derivatives	5191.2	8465.5	5794.2	15773	16463	26637	1.22328	3.02675	1.59777	up
Zmyn000453	C6H8O7	Isocitric Acid*	Organic acids	Organic acids	3725600	3482900	3711400	8792900	10696000	9878000	1.31069	2.6893	1.42723	up
mws0281	C6H8O7	Citric Acid*	Organic acids	Organic acids	34862000	30932000	31323000	74531000	69803000	69415000	1.31243	2.20094	1.13812	up
mws0277	C7H12O6	Quinic Acid	Organic acids	Organic acids	1114200	999590	1277200	3107200	2711600	2550700	1.29422	2.46816	1.30343	up
Wmhn001652	C11H8O4	3-Methoxy-juglone	Quinones	Quinones	3705000	3490200	3626200	10081000	9090900	9769300	1.31728	2.67444	1.41924	up
mws0282	C11H12N2O2	L-Tryptophan	Amino acids and derivatives	Amino acids and derivatives	4178300	3527200	3839500	11737000	11458000	12458000	1.31451	3.08818	1.62676	up
pmb0818	C11H11NO3	Methoxyindoleacetic acid	Alkaloids	Plumerane	419980	415820	418330	1381400	1503100	1482000	1.31947	3.4817	1.79979	up
pmb0490	C13H18N2O2	p-Coumaroylputrescine	Alkaloids	Phenolamine	32368	27483	34225	123560	138690	128820	1.31362	4.15696	2.05553	up
pmb0962	C10H22N2O4	L-Lysine-Butanoic Acid	Amino acids and derivatives	Amino acids and derivatives	16521	12667	12436	41979	50281	52230	1.29932	3.47131	1.79548	up
Lmmp001410	C13H20N2O3	Dihydrocaffeoylputrescine	Alkaloids	Phenolamine	33592	30231	32479	395560	343160	390450	1.31933	11.7253	3.55155	up
Lmlp003161	C14H20N2O3	N-Feruloylputrescine	Alkaloids	Phenolamine	29603	21658	35589	351130	458350	569300	1.30693	15.8754	3.98872	up
Lmmp002013	C14H22N2O3	Dihydroferuloylputrescine	Alkaloids	Phenolamine	5398.6	5935.6	4232.9	44852	47080	48787	1.31488	9.03951	3.17625	up
pme1712	C11H20N2O6	L-Saccharopine	Amino acids and derivatives	Amino acids and derivatives	11773	13358	11549	43253	47098	45384	1.31649	3.70052	1.88773	up
pmp001252	C17H17NO3	p-Coumaroyltyramine	Alkaloids	Phenolamine	172290	176070	173110	14287	13557	12938	1.32029	0.0782058	-3.67658	down
mws0918	C16H12O5	Prunetin (5,4'-Dihydroxy-7-methoxyisoflavone)	Flavonoids	Isoflavones	778.09	776.24	1825.7	3239.9	2362	1651.9	1.00685	2.14608	1.1017	up
pme2289	C20H30O	Retinol (Vitamin A1)	Others	Vitamin	234330	237230	229410	536310	510020	442470	1.30479	2.12391	1.08673	up
mws0064	C15H12O6	Eriodictyol (5,7,3',4'-Tetrahydroxyflavanone)	Flavonoids	Dihydroflavone	14212	13955	15870	4070.2	3195.8	3359.7	1.31159	0.24129	-2.05116	down
pmp000001	C16H12O6	Hispidulin (5,7,4'-Trihydroxy-6-methoxyflavone)	Flavonoids	Flavonoid	939.57	1365.6	1057.7	2441.9	1495.1	3559.9	1.0676	2.22932	1.1566	up
Zmhn001926	C13H16O8	1-O-Salicyl-D-glucose*	Phenolic acids	Phenolic acids	354620	338630	384690	786870	823370	762570	1.3127	2.20124	1.13832	up
Lmbn014696	C20H30O2	Pimaric acid	Terpenoids	Ditepenoids	289180	258110	266040	104150	110700	113360	1.31485	0.403539	-1.30922	down
mws1375	C12H21N3O6	Nicotianamine	Amino acids and derivatives	Amino acids and derivatives	22515	19727	19024	39683	37355	47796	1.28009	2.03757	1.02685	up
mws1433	C18H19NO4	N-Feruloyltyramine	Alkaloids	Phenolamine	740530	682150	705280	1504700	1392200	1378200	1.31343	2.00901	1.00649	up
Hmjp005980	C18H19NO4	Cis-N-Feruloyltyramine	Alkaloids	Alkaloids	727340	721190	721500	1521400	1426500	1409400	1.31751	2.00794	1.00572	up
Lmqp010784	C21H30O2	Progesterone	Terpenoids	Ditepenoids	178280	157840	173990	369180	387840	376610	1.31415	2.22232	1.15207	up
pmb0751	C16H16O7	Trans-5-O-(p-Coumaroyl)shikimate	Phenolic acids	Phenolic acids	109770	89097	79966	40074	55739	37731	1.22127	0.478939	-1.06209	down
mws0879	C20H32O3	12S-Hydroxy-5Z,8Z,10E,14Z-eicosatetraenoic acid	Lipids	Free fatty acids	9	9	9	5691.8	4742.2	6297.3	1.3202	619.678	9.27537	up
pmc0066	C10H13N4O7P	2'-Deoxyinosine-5'-monophosphate	Nucleotides and derivatives	Nucleotides and derivatives	579520	552290	509150	274510	281850	235360	1.29857	0.482474	-1.05148	down
Cmcp009659	C21H30O4	Pinusolide	Terpenoids	Ditepenoids	33982	30341	31461	68916	71705	64857	1.3118	2.14522	1.10113	up
pmb0489	C19H28N2O7	N-Glucosyl-p-coumaroylputrescine	Alkaloids	Phenolamine	4610.6	3281	1934.9	7612.2	7028.8	8345.9	1.14909	2.33928	1.22606	up
Zmsn001980	C21H28O8	Ixerisoside D	Terpenoids	Sesquiterpenoids	253520	320310	335290	1725900	1695300	1707600	1.31405	5.6415	2.49608	up
pmn001336	C21H20O10	Aloeemodin-8-O-glucoside	Quinones	Anthraquinone	20474	13580	19772	4612.5	10475	10516	1.0482	0.475672	-1.07196	down
mws4183	C20H18O11	Quercetin-3-O-arabinoside (Guaijaverin)	Flavonoids	Flavonols	74545	64107	66558	29385	31097	26849	1.30679	0.425569	-1.23254	down
mws2186	C20H18O11	Avicularin(Quercetin-3-O-α-L-arabinofuranoside)	Flavonoids	Flavonols	29873	19469	19686	8014.5	13878	7496	1.15657	0.425748	-1.23193	down
mws2118	C21H24O10	Phloretin-2'-O-glucoside (Phlorizin)	Flavonoids	Chalcones	73736	72293	80223	156610	193100	156330	1.2968	2.23662	1.16132	up
GQ512004	C25H33N3O5	N1-Dihydrocaffeoyl-N10-coumaroyl spermidine	Alkaloids	Phenolamine	27914	30967	35989	114930	120240	128720	1.31125	3.83567	1.93948	up
pmb0464	C16H27NO14	L-Aspartic acid-O-diglucoside	Amino acids and derivatives	Amino acids and derivatives	857350	838610	914850	2648000	2164800	1810000	1.28235	2.53668	1.34294	up
pmn001468	C19H26O13	Sibiricose A3	Phenolic acids	Phenolic acids	9	9	9	4256.6	2704.4	2374.2	1.31816	345.748	8.43358	up
Lmmp003167	C25H31N3O6	Bis(Caffeoyl)Spermidine	Alkaloids	Phenolamine	2259500	1319600	2033100	9060800	6602400	6887500	1.274	4.01816	2.00653	up
pmn001726	C25H33N3O6	N1-Caffeoyl-N3-dihydrocaffeoyl spermidine	Alkaloids	Phenolamine	311660	323200	395100	2907200	1420300	2045400	1.28241	6.18752	2.62936	up
Lmmp003112	C25H33N3O6	Caffeoyl-dihydrocaffeoyl spermidine	Alkaloids	Phenolamine	353980	300380	272840	1153100	1322900	1296300	1.31065	4.06849	2.02449	up
Lmmp002914	C25H35N3O6	Bis(Dihydrocaffeoyl)spermidine	Alkaloids	Phenolamine	374940	379920	368480	1145400	1153500	1181000	1.3203	3.09782	1.63125	up
pmn001727	C24H29NO9	N-(4-O-(Glucosyl)-E-feruloyl)-tyramine	Alkaloids	Phenolamine	141010	154110	145210	347590	297420	322890	1.30917	2.19812	1.13627	up
pmp001164	C23H24O12	Iristectorin B	Flavonoids	Isoflavones	9	9	9	1450.7	2357.4	2659.6	1.31761	239.544	7.90415	up
pmp001254	C36H36N2O8	Grossamide	Alkaloids	Alkaloids	358440	344440	352560	1154200	953750	930200	1.30935	2.87856	1.52535	up
pmp001187	C36H36N2O8	1-(Dihydroxyphenyl)-N2,N3-bis(4-hydroxyphenethyl)-(5-8)-dimethoxy-1,2dihydronaphthalene-2,3-dicarboxamide	Alkaloids	Alkaloids	88699	82628	85471	280020	239610	241910	1.31402	2.96552	1.56829	up
pmp001253	C36H36N2O8	Cannabisin F	Alkaloids	Phenolamine	64996	60646	63325	157550	142700	146990	1.31614	2.36676	1.24291	up
pmn001723	C31H43N3O11	Lycibarbarspermidine A*	Alkaloids	Alkaloids	12527	14688	14350	28321	32868	35294	1.2964	2.32126	1.21491	up
Hmln005776	C32H52O13	Capsianoside IV	Terpenoids	Ditepenoids	162870	152090	130520	292380	331710	313030	1.29485	2.10362	1.07287	up
Lmsp003161	C33H40O20	Kaempferol-3-O-sophoroside-7-O-rhamnoside	Flavonoids	Flavonols	7937.3	10703	5465.3	16615	14954	19659	1.16418	2.12515	1.08756	up
pmb0672	C37H38O18	Isovitexin-7-O-(6''-feruloyl)glucoside	Flavonoids	Flavonoid carbonoside	2404.9	1793.5	814.92	7116.3	5409.7	4385	1.15919	3.37321	1.75412	up
pmb0592	C34H42O20	Chrysoeriol-7-O-rutinoside-5-O-glucoside	Flavonoids	Flavonoid	11685	7522.3	5676.5	23354	16666	24270	1.18473	2.58361	1.36939	up
