# Supplementary material for: Overexpression of Pennisetum purpureum CCoAOMT Contributes to Lignin Deposition and Drought Tolerance by Promoting the Accumulation of Flavonoids in Transgenic Tobacco
Source: Front Plant Sci. 2022 May 10;13:884456. doi: 10.3389/fpls.2022.884456 (PMC9129916; doi:10.3389/fpls.2022.884456)
Supplement: Supplementary file 2 [file Table_2.XLSX]

## Sheet: Sheet1
Supplementary Table 2 The list of KEGG pathways annotated of differentially metabolites for WT-CK and OE-CK samples
Kegg_level_1	Kegg_pathway	ko_id	P_value	DA_score	Up_num	Down_num
Genetic Information Processing	Aminoacyl-tRNA biosynthesis	ko00970	1.79995e-07	0.647059	11	0
Metabolism	Biosynthesis of amino acids	ko01230	1.19791e-06	0.333333	16	1
Metabolism	2-Oxocarboxylic acid metabolism	ko01210	2.16782e-06	0.416667	11	1
Metabolism	Glucosinolate biosynthesis	ko00966	0.000383881	0.714286	5	0
Metabolism	Phenylalanine, tyrosine and tryptophan biosynthesis	ko00400	0.00211849	0.461538	6	0
Metabolism	Cyanoamino acid metabolism	ko00460	0.00246057	0.666667	4	0
Metabolism	Tryptophan metabolism	ko00380	0.013299	0.384615	5	0
Environmental Information Processing	ABC transporters	ko02010	0.0281265	0.236842	9	0
Metabolism	Biosynthesis of secondary metabolites	ko01110	0.031115	0.121951	18	3
Metabolism	Arginine biosynthesis	ko00220	0.0340036	0.181818	3	1
Metabolism	Tropane, piperidine and pyridine alkaloid biosynthesis	ko00960	0.0782442	0.285714	4	0
Metabolism	Metabolic pathways	ko01100	0.0929072	0.113821	31	3
Metabolism	Biosynthesis of various secondary metabolites - part 2	ko00998	0.111414	0.3	3	0
Metabolism	Valine, leucine and isoleucine biosynthesis	ko00290	0.111414	0.3	3	0
Metabolism	Lysine degradation	ko00310	0.111414	0.3	3	0
Metabolism	Valine, leucine and isoleucine degradation	ko00280	0.11558	0.4	2	0
Metabolism	Monobactam biosynthesis	ko00261	0.11558	0.4	2	0
Metabolism	Benzoxazinoid biosynthesis	ko00402	0.122699	1	1	0
Metabolism	Arginine and proline metabolism	ko00330	0.141477	0.235294	4	0
Metabolism	Alanine, aspartate and glutamate metabolism	ko00250	0.171755	0.25	3	0
Metabolism	Glyoxylate and dicarboxylate metabolism	ko00630	0.204902	0.230769	3	0
Metabolism	Lysine biosynthesis	ko00300	0.207317	0.285714	2	0
Metabolism	Betalain biosynthesis	ko00965	0.230675	0.5	1	0
Metabolism	Nitrogen metabolism	ko00910	0.230675	0.5	1	0
Metabolism	Penicillin and cephalosporin biosynthesis	ko00311	0.230675	0.5	1	0
Metabolism	Ubiquinone and other terpenoid-quinone biosynthesis	ko00130	0.230675	0.5	1	0
Metabolism	Phenylalanine metabolism	ko00360	0.239445	0.214286	3	0
Metabolism	beta-Alanine metabolism	ko00410	0.255772	0.25	2	0
Metabolism	Citrate cycle (TCA cycle)	ko00020	0.255772	0.25	2	0
Metabolism	D-Arginine and D-ornithine metabolism	ko00472	0.325653	0.333333	1	0
Metabolism	Indole alkaloid biosynthesis	ko00901	0.325653	0.333333	1	0
Metabolism	Biotin metabolism	ko00780	0.325653	0.333333	1	0
Metabolism	Arachidonic acid metabolism	ko00590	0.325653	0.333333	1	0
Metabolism	Isoflavonoid biosynthesis	ko00943	0.325653	0.333333	1	0
Metabolism	Flavonoid biosynthesis	ko00941	0.347419	-0.0588235	1	2
Metabolism	Biosynthesis of cofactors	ko01240	0.348389	0.148936	7	0
Metabolism	Pantothenate and CoA biosynthesis	ko00770	0.400005	0.181818	2	0
Metabolism	C5-Branched dibasic acid metabolism	ko00660	0.400005	0.181818	2	0
Metabolism	Thiamine metabolism	ko00730	0.409164	0.25	1	0
Metabolism	Stilbenoid, diarylheptanoid and gingerol biosynthesis	ko00945	0.409164	-0.25	0	1
Metabolism	Isoquinoline alkaloid biosynthesis	ko00950	0.409164	0.25	1	0
Metabolism	Carbapenem biosynthesis	ko00332	0.409164	0.25	1	0
Metabolism	Phenylpropanoid biosynthesis	ko00940	0.454841	0.05	2	1
Metabolism	Vitamin B6 metabolism	ko00750	0.547038	0.166667	1	0
Metabolism	Purine metabolism	ko00230	0.570496	0	1	1
Metabolism	Pyrimidine metabolism	ko00240	0.642242	0.117647	2	0
Metabolism	Histidine metabolism	ko00340	0.653356	0.125	1	0
Metabolism	Glycine, serine and threonine metabolism	ko00260	0.768717	0.0909091	1	0
Metabolism	Carbon metabolism	ko01200	0.781402	0.0909091	2	0
Metabolism	Tyrosine metabolism	ko00350	0.823808	0.0769231	1	0
Metabolism	Cysteine and methionine metabolism	ko00270	0.846324	0.0714286	1	0
