# Supplementary material for: Overexpression of Pennisetum purpureum CCoAOMT Contributes to Lignin Deposition and Drought Tolerance by Promoting the Accumulation of Flavonoids in Transgenic Tobacco
Source: Front Plant Sci. 2022 May 10;13:884456. doi: 10.3389/fpls.2022.884456 (PMC9129916; doi:10.3389/fpls.2022.884456)
Supplement: Supplementary file 3 [file Table_3.XLSX]

## Sheet: Sheet1
Supplementary Table 3 The list of differentially accumulated metabolites detected for WT-CK versus WT-Drought samples
Index	Formula	Compounds	Class I	Class II	WT-CK1	WT-CK2	WT-CK3	WT-Drought4	WT-Drought5	WT-Drought6	VIP	Fold_Change	Log2FC	Type
pme3005	C3H7NO	N,N-Dimethylformamide	Alkaloids	Alkaloids	137260	179360	141510	51832	37046	28952	1.09162	0.257198	-1.95905	down
pmb0782	C5H11N	Piperidine	Alkaloids	Alkaloids	329500	332780	298970	1041300	1047600	979910	1.12946	3.19252	1.6747	up
mws4052	C4H7NO2	1-Aminocyclopropane-1-carboxylic acid	Organic acids	Organic acids	5767.9	6690.3	8984.7	49035	45241	60235	1.11825	7.2057	2.84914	up
ML10172161	C3H4O4	Hydroxypyruvic acid	Organic acids	Organic acids	51694	50585	45980	106460	112920	84547	1.09397	2.04997	1.03561	up
pme0275	C5H8O3	4-Oxopentanoic Acid	Organic acids	Organic acids	23799	19087	14921	68993	56369	57852	1.09705	3.16941	1.66421	up
mws0823	C5H8O3	3-Methyl-2-Oxobutanoic acid	Organic acids	Organic acids	131270	121920	115330	298780	306050	311990	1.12786	2.48784	1.3149	up
pmb1096	C8H7N	Indole	Alkaloids	Plumerane	23142	21967	22190	139840	131980	135130	1.13174	6.0469	2.59619	up
pme0120	C5H11NO2	5-Aminovaleric acid	Amino acids and derivatives	Amino acids and derivatives	547280	510780	530510	177780	157930	150840	1.1275	0.306282	-1.70707	down
mws0147	C5H10O3	β-Hydroxyisovaleric acid	Organic acids	Organic acids	106650	109300	95871	238260	218060	246850	1.12191	2.25504	1.17316	up
pmp001287	C8H9N	N-Benzylmethylene isomethylamine	Alkaloids	Alkaloids	9372300	9574300	9637700	25927000	25828000	26820000	1.13158	2.74889	1.45885	up
pmb0069	C7H7NO	Benzamide	Phenolic acids	Phenolic acids	3954200	3863600	4006400	9122800	9463800	9224400	1.13141	2.35204	1.23391	up
mws0491	C8H11N	Phenethylamine	Alkaloids	Alkaloids	13104000	12907000	13245000	29677000	30176000	30015000	1.13184	2.28928	1.19489	up
Lmgp002593	C7H6O2	3-hydroxybenzaldehyde*	Organic acids	Organic acids	9	9	9	57255	54820	56428	1.1321	6240.85	12.6075	up
pme0490	C6H5NO2	Nicotinic acid (Vitamin B3)	Others	Vitamin	108290	94083	129040	41298	45003	43430	1.10929	0.391448	-1.35311	down
pmp001086	C6H6O3	5-Hydroxymethylfurfural	Phenolic acids	Phenolic acids	27100	37417	32245	75215	78198	89077	1.10301	2.50605	1.32541	up
ML10181668	C6H11NO2	Cycloleucine	Amino acids and derivatives	Amino acids and derivatives	70874	83547	76192	299870	304300	316600	1.12906	3.99271	1.99737	up
Zmgn000217	C5H6O4	Methylenesuccinic acid	Organic acids	Organic acids	9	9	9	34033	31847	22003	1.13153	3254.93	11.6684	up
pmp001198	C6H13NO2	6-Deoxyfagomine	Alkaloids	Alkaloids	360820	200370	317640	9	9	9	1.13142	3.07227e-05	-14.9903	down
Lmbn001288	C5H8O4	2-Hydroxy-2-methyl-3-oxobutanoic acid	Organic acids	Organic acids	74000	77320	83651	181670	169880	167760	1.12541	2.2101	1.14411	up
Lmbn001364	C5H8O4	4-Hydroxy-2-Oxopentanoic Acid	Organic acids	Organic acids	85230	77882	87045	177810	180620	200100	1.12317	2.23272	1.1588	up
Lmmn000806	C5H8O4	Dimethylmalonic acid	Organic acids	Organic acids	82155	73148	77641	167240	163030	183460	1.12335	2.20538	1.14103	up
Lmgn000160	C4H8N2O3	3-Ureidopropionic Acid	Organic acids	Organic acids	17197	18112	14690	6232.7	5305.6	4292	1.10628	0.316612	-1.65921	down
mws0001	C4H8N2O3	L-Asparagine	Amino acids and derivatives	Amino acids and derivatives	284050	278770	281590	123100	100770	108870	1.12329	0.39405	-1.34355	down
Lmrn002746	C6H12O3	2-Hydroxy-4-methylpentanoic acid	Organic acids	Organic acids	54061	63765	60023	172310	152870	165450	1.1243	2.75869	1.46398	up
Lmxp000939	C5H5N5	Zarzissine	Alkaloids	Alkaloids	2270100	2124400	2196900	1009700	1099600	1066300	1.12793	0.481779	-1.05356	down
mws0889	C4H8O5	D-Threonic Acid	Others	Saccharides and Alcohols	8573400	8797600	8566800	18828000	19517000	19678000	1.13115	2.23701	1.16157	up
pme2268	C7H7NO2	Trigonelline	Alkaloids	Alkaloids	5484800	6025400	5642800	16126000	15548000	14429000	1.12794	2.68775	1.4264	up
mws1078	C7H7NO2	Anthranilic Acid	Phenolic acids	Phenolic acids	65207	47033	62310	13039	14181	10317	1.11355	0.21505	-2.21726	down
pme1002	C8H11NO	L-Tyramine	Amino acids and derivatives	Amino acids and derivatives	2187900	2521300	2162000	1189700	1181000	1005100	1.10817	0.491297	-1.02533	down
pme3207	C6H6O4	Muconic acid	Organic acids	Organic acids	260910	264520	243030	103110	113670	102080	1.12661	0.414934	-1.26905	down
Lmbn001676	C6H10O4	3-Hydroxy-3-Methyl-2-Oxopentanoic Acid	Organic acids	Organic acids	6440.6	8349.1	12240	34644	31129	37984	1.08902	3.83863	1.94059	up
Wmzn000227	C6H10O4	2,2-Dimethylsuccinic acid	Organic acids	Organic acids	17207	10417	12613	5381.8	3626	2236.8	1.03348	0.279459	-1.83929	down
pme0193	C5H10N2O3	L-Glutamine	Amino acids and derivatives	Amino acids and derivatives	1144100	1150300	1098300	5073000	5216200	5418700	1.1315	4.62991	2.21098	up
pme0026	C6H14N2O2	L-Lysine	Amino acids and derivatives	Amino acids and derivatives	1152500	1094300	1074700	4988200	4851200	5385700	1.13066	4.5838	2.19654	up
Zmyn002323	C8H8O3	2-Hydroxyphenylacetic acid	Organic acids	Organic acids	2152.7	2714.1	4845.9	10235	16242	14360	1.0595	4.2045	2.07193	up
mws0437	C5H12O5	D-Arabitol	Others	Saccharides and Alcohols	29103	28958	20955	50659	50878	62261	1.06869	2.07297	1.0517	up
mws0444	C7H7NO3	3-Aminosalicylic acid	Phenolic acids	Phenolic acids	83874	80429	76383	27236	33332	28672	1.12209	0.370774	-1.43139	down
mws0254	C6H9N3O2	L-Histidine	Amino acids and derivatives	Amino acids and derivatives	85330	94951	73808	1154900	1179900	1600600	1.127	15.4883	3.9531	up
pmp000098	C8H13NO2	Arecoline	Alkaloids	Piperidine alkaloids	44182	35214	36728	248900	281070	358200	1.12307	7.64846	2.93517	up
pmb0819	C10H8N2	3-Indoleacetonitrile	Alkaloids	Plumerane	23662	22352	25679	245500	270760	252280	1.13113	10.7199	3.42222	up
mws1478	C10H14N2	Nicotine	Alkaloids	Alkaloids	37561000	27478000	26081000	91924000	102750000	94433000	1.10947	3.17282	1.66576	up
pmb0142	C9H8O3	Caffeic aldehyde	Phenolic acids	Phenolic acids	327800	337760	343780	161670	141310	141220	1.12467	0.44009	-1.18413	down
pme0021	C9H11NO2	L-Phenylalanine	Amino acids and derivatives	Amino acids and derivatives	417270	427310	418630	1177700	1110500	1161400	1.13125	2.73082	1.44933	up
pme0282	C8H6O4	Phthalic acid*	Organic acids	Organic acids	197940	189160	209740	485640	437500	460400	1.1264	2.31811	1.21295	up
pme0281	C8H6O4	Terephthalic acid*	Phenolic acids	Phenolic acids	2290800	2476200	2499000	5555100	5419900	5481500	1.12934	2.26486	1.17942	up
pmc0274	C6H6N4S	6-Methylmercaptopurine	Nucleotides and derivatives	Nucleotides and derivatives	2653100	2554100	2685200	7936000	8040000	7965300	1.13167	3.03346	1.60097	up
mws0467	C9H10O3	3-(4-Hydroxyphenyl)-propionic acid	Phenolic acids	Phenolic acids	31933	25234	36234	65511	68318	57415	1.07663	2.04756	1.0339	up
Lmrn003000	C9H10O3	2-Hydroxy-3-phenylpropanoic acid	Organic acids	Organic acids	113570	118170	102860	268650	336590	291630	1.11824	2.68042	1.42246	up
mws0028	C8H8O4	Vanillic acid	Phenolic acids	Phenolic acids	12230	13725	12806	36187	37735	34368	1.12821	2.79379	1.48222	up
pme1383	C8H11NO3	Pyridoxine	Others	Vitamin	68785	60882	62666	9	9	9	1.13206	0.000140382	-12.7984	down
ML10176345	C7H8O5	3-Dehydroshikimic acid	Organic acids	Organic acids	19641	12702	19453	9	9	9	1.13127	0.000521276	-10.9057	down
MA10039492	C6H6O6	Dehydroascorbic acid	Others	Vitamin	169540	155480	134500	259460	337280	344090	1.07872	2.04742	1.03381	up
Lmgn002555	C8H14O4	2-Propylglutaric acid	Organic acids	Organic acids	2235400	2175300	2185300	4600600	4583600	5002300	1.12856	2.15077	1.10486	up
Zmyn000155	C7H14N2O3	N-α-Acetyl-L-ornithine	Amino acids and derivatives	Amino acids and derivatives	7749.2	4503.9	4161.4	33407	32595	37104	1.10736	6.2814	2.65109	up
mws0260	C6H14N4O2	L-Arginine	Amino acids and derivatives	Amino acids and derivatives	25074	15225	19539	68953	117470	129490	1.08568	5.27947	2.40039	up
pme2559	C6H9NO5	N-Acetyl-L-Aspartic Acid	Amino acids and derivatives	Amino acids and derivatives	260050	244310	256580	576200	618640	612730	1.12951	2.37544	1.2482	up
pme1651	C10H9NO2	Indole 3-acetic acid (IAA)	Alkaloids	Plumerane	47543	35623	47438	15384	17136	17313	1.10669	0.381558	-1.39003	down
pmb0312	C10H9NO2	5-Methoxyindole-3-carbaldehyde	Alkaloids	Plumerane	13965	16290	21010	45982	51780	47774	1.10208	2.8389	1.50533	up
mws4175	C6H8O6	D-Glucurono-6,3-lactone	Others	Saccharides and Alcohols	550440	599570	536350	23750	3463.9	4650.8	1.09117	0.0188956	-5.72581	down
Hmfn000531	C6H8O6	L-Ascorbic acid (Vitamin C)	Others	Vitamin	5794600	6821200	6377200	9	9	9	1.13208	1.42158e-06	-19.4241	down
Lmyp001840	C10H12N2O	6-Hydroxy-N-methylmyosmine*	Alkaloids	Alkaloids	645400	614530	625220	2177200	2385900	2176100	1.13057	3.57489	1.8379	up
pmf0323	C10H12N2O	Cotinine; (S)-1-Methyl-5-(3-pyridinyl)-2-pyrrolidinone*	Alkaloids	Alkaloids	24610	28402	18761	61341	73276	96546	1.08163	3.22075	1.6874	up
Lmyp001138	C10H14N2O	6-Hydroxynicotine	Alkaloids	Alkaloids	3891800	4623300	4436000	10062000	10924000	8906500	1.11267	2.30811	1.20671	up
Cmyp007180	C11H16O2	Dihydroactinidiolide	Others	Others	1143100	1098900	1112600	448280	450840	464500	1.13142	0.406493	-1.2987	down
mws0250	C9H11NO3	L-Tyrosine	Amino acids and derivatives	Amino acids and derivatives	2435100	2540400	2604900	6945200	7207500	7300100	1.13078	2.83004	1.50082	up
mws1350	C9H10O4	Syringaldehyde; 4-Hydroxy-3,5-Dimethoxybenzaldehyde	Phenolic acids	Phenolic acids	6156.5	8278.6	7184.3	11035	20058	18397	1.00773	2.28915	1.19481	up
Hmmp001310	C11H9NO2	3-Indoleacrylic acid	Alkaloids	Alkaloids	718230	740650	718070	5215500	5431500	5226900	1.13195	7.29181	2.86628	up
pme0137	C7H12N2O4	N-Acetyl-L-Glutamine	Amino acids and derivatives	Amino acids and derivatives	147100	138940	123080	613250	534160	535870	1.12675	4.11439	2.04068	up
pme0122	C8H16N2O3	N6-Acetyl-L-lysine	Amino acids and derivatives	Amino acids and derivatives	39776	46945	52150	353860	338100	329460	1.12837	7.35517	2.87876	up
pme0075	C7H11NO5	N-Acetyl-L-glutamic acid	Amino acids and derivatives	Amino acids and derivatives	77624	72315	82298	17575	25501	17108	1.11069	0.259149	-1.94815	down
pme2244	C11H11NO2	3-Indolepropionic acid	Alkaloids	Plumerane	30830	24867	21092	12397	13113	9281.8	1.05486	0.453083	-1.14215	down
mws0193	C7H15N3O3	L-Homocitrulline	Amino acids and derivatives	Amino acids and derivatives	5191.2	8465.5	5794.2	28874	41437	42043	1.1058	5.77629	2.53014	up
pmp001232	C12H14O2	Neoligustilide	Others	Others	11216	17118	10647	111090	93816	77987	1.11387	7.2572	2.85941	up
pme2993	C10H8O4	Scopoletin (7-Hydroxy-5-methoxycoumarin)	Lignans and Coumarins	Coumarins	34277000	28158000	35931000	14130000	13550000	14413000	1.11377	0.427922	-1.22458	down
YC512116	C10H12N2O2	3'-Hydroxycotinine	Alkaloids	Alkaloids	40933	53844	42375	120070	130450	129470	1.11489	2.77058	1.47019	up
pme2743	C10H11NO3	N-Phenylacetylglycine	Amino acids and derivatives	Amino acids and derivatives	249580	246140	222530	98634	93721	84215	1.1234	0.385061	-1.37684	down
pme0534	C6H12O7	Gluconic acid	Others	Saccharides and Alcohols	641850	598670	647370	1463700	1400900	1287400	1.12495	2.19928	1.13703	up
Hmcp001105	C11H21NO2	5-(2-Hydroxypropyl)-hygrine	Alkaloids	Alkaloids	105970	99331	95973	9432.4	7385	10263	1.12813	0.0898863	-3.47576	down
pmb2640	C12H24O2	Dodecanoic acid (Lauric acid)	Lipids	Free fatty acids	401500	405980	393520	163520	170780	169320	1.13135	0.419334	-1.25383	down
Wmhn001652	C11H8O4	3-Methoxy-juglone	Quinones	Quinones	3705000	3490200	3626200	15140000	15967000	15107000	1.13146	4.27061	2.09444	up
mws0282	C11H12N2O2	L-Tryptophan	Amino acids and derivatives	Amino acids and derivatives	4178300	3527200	3839500	18937000	18784000	19406000	1.12992	4.9482	2.3069	up
pmb0818	C11H11NO3	Methoxyindoleacetic acid	Alkaloids	Plumerane	419980	415820	418330	3364500	3295200	3243900	1.13206	7.89679	2.98127	up
pme1261	C9H19NO4	D-Panthenol	Others	Saccharides and Alcohols	10190	11544	13117	22071	21757	25998	1.09378	2.00356	1.00256	up
pmb1587	C13H18O2	4-Hydroxy-3,5-diisopropylbenzaldehyde	Phenolic acids	Phenolic acids	28885	30241	35320	8489.4	9581.9	11345	1.11495	0.311462	-1.68287	down
Lmbp002962	C10H8O5	Isofraxetin	Lignans and Coumarins	Coumarins	9602.3	4935.9	6419	13713	16247	17780	1.01812	2.27798	1.18775	up
mws1212	C11H12O4	Methyl ferulate	Phenolic acids	Phenolic acids	15058	16775	13961	4700.8	5512.2	4522.9	1.12074	0.321787	-1.63582	down
mws2184	C11H12O4	Ethyl caffeate*	Phenolic acids	Phenolic acids	10069	9949.4	9077.9	1277.5	1845.6	4641.7	1.00412	0.266866	-1.90582	down
pmb2620	C11H12O4	3,4-Dimethoxycinnamic acid*	Phenolic acids	Phenolic acids	7534.5	7979	9602.6	1864.4	2831.3	2736.7	1.09892	0.295922	-1.75671	down
Hmln002597	C10H9NaO4	Sodium ferulate	Others	Others	354590	360220	372260	161170	165030	164290	1.1312	0.451204	-1.14815	down
mws0677	C12H14N2O2	N-Acetyl-5-hydroxytryptamine	Alkaloids	Alkaloids	30610	33622	36563	92056	74827	93536	1.11272	2.58365	1.36941	up
mws0520	C11H13NO4	N-Acetyl-L-tyrosine	Amino acids and derivatives	Amino acids and derivatives	8689.2	7012.7	9790.4	3380.5	4567.8	4621.1	1.05147	0.493067	-1.02015	down
pmp000452	C13H20O3	Annuionone D*	Others	Others	72735	68032	66937	167330	181630	163420	1.1276	2.46688	1.30269	up
Lmmp003517	C13H20O3	Solatuberenol A*	Others	Others	1337300	1202200	1292600	3273300	3260400	3349400	1.12945	2.57903	1.36683	up
Cmsp008043	C15H16O2	Dihydropinosylvin methyl ether	Others	Stilbene	14566	12936	17063	34031	38586	36635	1.11112	2.45152	1.29368	up
pmb0490	C13H18N2O2	p-Coumaroylputrescine	Alkaloids	Phenolamine	32368	27483	34225	373660	356910	367180	1.13044	11.6688	3.54458	up
Hmlp007639	C15H24O2	Capsidiol	Terpenoids	Sesquiterpenoids	16510	8377.5	9212.9	30856	39930	36024	1.05836	3.13222	1.64719	up
pme0264	C10H14N2O5	Thymidine	Nucleotides and derivatives	Nucleotides and derivatives	33269	33950	40444	20468	13433	16584	1.06676	0.468917	-1.0926	down
Lmyp010526	C15H14O3	Lapachol	Quinones	Quinones	58222	57604	59126	179960	163970	185770	1.12933	3.02769	1.59822	up
Lmyp009135	C15H14O3	β-Lapachone	Quinones	Quinones	2366.1	3951.5	1998.5	10376	7869.9	7329.6	1.05145	3.07542	1.62078	up
mws0248	C9H12N2O6	Uridine	Nucleotides and derivatives	Nucleotides and derivatives	98509	119400	91866	31556	41428	43883	1.09533	0.377264	-1.40635	down
Lmcp005571	C15H20O3	Istanbulin B	Terpenoids	Sesquiterpenoids	9615.7	10266	8708.5	50336	68652	52894	1.12406	6.01192	2.58783	up
pme2563	C8H14N2O5S	γ-Glu-Cys	Amino acids and derivatives	Amino acids and derivatives	9600.5	14904	10237	9	9	9	1.13129	0.000777169	-10.3295	down
mws4008	C16H26O2	Sclareolide	Terpenoids	Ditepenoids	2503800	2429000	2434600	7671200	7528600	8018200	1.13129	3.15145	1.65602	up
Lmmp001410	C13H20N2O3	Dihydrocaffeoylputrescine	Alkaloids	Phenolamine	33592	30231	32479	363590	352880	318390	1.13114	10.746	3.42573	up
mws0120	C8H20NO6P	Choline Alfoscerate	Lipids	PC	577650	567580	587950	1241300	1350100	1033500	1.10666	2.09147	1.06452	up
Lmtn004049	C15H20O4	Abscisic acid	Organic acids	Organic acids	59294	59912	61336	137620	142340	148970	1.13011	2.37579	1.24841	up
Lmlp003161	C14H20N2O3	N-Feruloylputrescine	Alkaloids	Phenolamine	29603	21658	35589	544590	582890	631670	1.12648	20.255	4.34021	up
pmp001244	C14H20NO4+	Caffeoylcholine	Alkaloids	Alkaloids	18102	18367	23005	9045.4	3535.2	4909.6	1.0355	0.294081	-1.76571	down
Lmmp002013	C14H22N2O3	Dihydroferuloylputrescine	Alkaloids	Phenolamine	5398.6	5935.6	4232.9	101710	95447	110800	1.12902	19.7826	4.30616	up
Hmmp008597	C16H14O4	4,4'-Dihydroxy-2'-methoxychalcone (3-Deoxysappanchalcone)	Flavonoids	Chalcones	100840	109760	116620	240010	224300	226520	1.12324	2.11121	1.07807	up
pmf0525	C16H14O4	Imperatorin*	Lignans and Coumarins	Coumarins	33547	35995	36945	64360	74292	76728	1.11506	2.02259	1.01621	up
pme3475	C15H12O5	Butin	Flavonoids	Dihydroflavone	9376.5	10004	9285	46760	47356	49989	1.13121	5.02712	2.32973	up
mws0914	C15H12O5	Pinobanksin	Flavonoids	Dihydroflavonol	9882.4	8474.9	10754	60764	54040	59267	1.12781	5.9795	2.58002	up
pme0376	C15H12O5	Naringenin (5,7,4'-Trihydroxyflavanone)	Flavonoids	Dihydroflavone	9524.7	7006.4	10340	57264	55823	62939	1.12248	6.55076	2.71166	up
pme1712	C11H20N2O6	L-Saccharopine	Amino acids and derivatives	Amino acids and derivatives	11773	13358	11549	99875	90757	116570	1.12826	8.37519	3.06612	up
YC512117	C18H28O2	Stearidonic acid	Lipids	Free fatty acids	4244.2	4624.7	3511	28929	26106	22927	1.12485	6.29747	2.65477	up
pmp001252	C17H17NO3	p-Coumaroyltyramine	Alkaloids	Phenolamine	172290	176070	173110	9	9	9	1.1321	5.17767e-05	-14.2373	down
mws0918	C16H12O5	Prunetin (5,4'-Dihydroxy-7-methoxyisoflavone)	Flavonoids	Isoflavones	778.09	776.24	1825.7	6829.4	3733.8	4587.4	1.03959	4.48239	2.16427	up
pme0088	C15H10O6	Luteolin (5,7,3',4'-Tetrahydroxyflavone)	Flavonoids	Flavonoid	18056	19178	24614	108870	114940	124150	1.12424	5.62605	2.49212	up
mws1034	C16H14O5	Isosakuranetin (5,7-Dihydroxy-4'-methoxyflavanone)	Flavonoids	Dihydroflavone	17336	15536	12766	46246	48110	49291	1.11814	3.14753	1.65422	up
pme1662	C16H14O5	5,4'-Dihydroxy-7-methoxyflavanone (Sakuranetin)	Flavonoids	Flavonoid	7427.9	5269.8	4920.8	16191	14148	13052	1.08139	2.46281	1.3003	up
pme2289	C20H30O	Retinol (Vitamin A1)	Others	Vitamin	234330	237230	229410	831650	776180	772450	1.13114	3.39569	1.76371	up
pmp000488	C17H21NO3	1-[1-O-5(3,4-methylenedioxyphenyl)-2E-pentenyl]-piperidine	Alkaloids	Piperidine alkaloids	337070	349030	355000	1031200	1046600	1033100	1.13162	2.98809	1.57922	up
mws0064	C15H12O6	Eriodictyol (5,7,3',4'-Tetrahydroxyflavanone)	Flavonoids	Dihydroflavone	14212	13955	15870	6962.9	5205.2	5939.3	1.10825	0.411186	-1.28214	down
pme3163	C7H15O10P	D-Sedoheptuiose 7-phosphate	Others	Saccharides and Alcohols	543960	737410	602590	211680	319200	305470	1.0568	0.443932	-1.17159	down
Zmhn003269	C15H8O7	6-Hydroxyrhein	Quinones	Anthraquinone	334760	318550	353530	2110200	1991500	1967600	1.13118	6.02807	2.5917	up
pmp000001	C16H12O6	Hispidulin (5,7,4'-Trihydroxy-6-methoxyflavone)	Flavonoids	Flavonoid	939.57	1365.6	1057.7	17281	16088	13203	1.12614	13.8489	3.7917	up
pmp001127	C16H12O6	Chrysoeriol	Flavonoids	Flavonoid	869610	843630	917350	5193800	4977600	4773400	1.13126	5.68116	2.50619	up
Lmhn005110	C16H12O6	Aracarpene 1	Flavonoids	Isoflavones	545410	491090	534150	3157100	3017000	2888200	1.13093	5.76978	2.52852	up
Lmjp004941	C16H12O6	Rhamnocitrin (7-Methylkaempferol)	Flavonoids	Flavonoid	897590	812360	863610	5104300	5039100	4713500	1.1311	5.7729	2.5293	up
Zmhn001926	C13H16O8	1-O-Salicyl-D-glucose*	Phenolic acids	Phenolic acids	354620	338630	384690	699600	743870	740300	1.12411	2.02587	1.01854	up
pme2954	C15H10O7	Quercetin	Flavonoids	Flavonols	52382	60711	59396	125640	119730	127490	1.12272	2.16165	1.11213	up
Zmhn000892	C13H18O8	4-O-Glucosyl-3,4-dihydroxybenzyl alcohol*	Phenolic acids	Phenolic acids	90919	80296	82034	251790	243220	245170	1.12906	2.92274	1.54732	up
mws1655	C19H17N3O	Evodiamine	Alkaloids	Plumerane	151020	145390	160730	520880	557330	535120	1.13036	3.52918	1.81933	up
mws1604	C18H27NO3	Capsaicin	Alkaloids	Alkaloids	24830	24156	22332	68087	59320	55226	1.12018	2.56083	1.35661	up
pme1373	C9H14N3O7P	2'-Deoxycytidine-5'-monophosphate	Nucleotides and derivatives	Nucleotides and derivatives	21659	15322	16932	3851.7	2287.7	1845.4	1.0985	0.148105	-2.75531	down
pme1086	C10H17N3O6S	Glutathione reduced form	Amino acids and derivatives	Amino acids and derivatives	3301100	3344800	2864200	509620	372870	652990	1.11377	0.161458	-2.63077	down
pmn001610	C20H36O2	Eicosadienoic acid	Lipids	Free fatty acids	68425	53710	50667	24468	30279	26911	1.08505	0.472552	-1.08145	down
pmb2857	C11H19NO9	L-Glutamic acid-O-glycoside	Amino acids and derivatives	Amino acids and derivatives	15126	20613	15657	10233	5549.6	7630.9	1.01249	0.455551	-1.13432	down
Lmhn003074	C14H14O8	Feruloylmalic acid	Phenolic acids	Phenolic acids	18333	18687	14703	40914	39867	38874	1.11315	2.31338	1.21	up
mws1433	C18H19NO4	N-Feruloyltyramine	Alkaloids	Phenolamine	740530	682150	705280	310200	400100	309230	1.10093	0.479111	-1.06157	down
Hmjp005980	C18H19NO4	Cis-N-Feruloyltyramine	Alkaloids	Alkaloids	727340	721190	721500	320810	408190	307930	1.10164	0.477841	-1.0654	down
mws2627	C16H12O7	Tamarixetin (3,3',5,7-Tetrahydroxy-4'-Methoxyflavone)	Flavonoids	Flavonoid	32888	26937	34656	224360	198200	181010	1.12588	6.38827	2.67542	up
pmp000003	C16H12O7	Nepetin (5,7,3',4'-Tetrahydroxy-6-methoxyflavone)	Flavonoids	Flavonoid	2592300	2408100	2591500	17237000	16656000	15679000	1.13129	6.52959	2.70699	up
mws0066	C16H12O7	Isorhamnetin	Flavonoids	Flavonols	71240	53641	71055	624790	596860	499420	1.12585	8.78384	3.13485	up
Lmmn004912	C16H12O7	3-O-Methylquercetin	Flavonoids	Flavonols	819910	696990	807830	5331000	5214300	5067200	1.13035	6.71583	2.74757	up
pmn001367	C13H16O9	Protocatechuic acid-4-O-glucoside*	Phenolic acids	Phenolic acids	790030	803810	768030	1673200	1672900	1639500	1.13123	2.11087	1.07784	up
pmb2871	C13H16O9	1-O-Gentisoyl-D-glucoside*	Phenolic acids	Phenolic acids	829700	747320	796120	1978500	1789600	1806000	1.12619	2.34883	1.23194	up
Zmtn001661	C14H20O8	Vanilloloside	Others	Others	755020	658090	700670	1669800	1634100	1707800	1.12687	2.37097	1.24547	up
pme3459	C20H28O3	Cafestol	Terpenoids	Ditepenoids	14726	14099	14732	141850	147960	164210	1.13117	10.4236	3.38178	up
Hmsp007523	C20H30O3	Methyl-[8]-Shogaol	Phenolic acids	Phenolic acids	2683500	2638100	2597900	21558000	21521000	22112000	1.13201	8.23171	3.04119	up
pmb0751	C16H16O7	Trans-5-O-(p-Coumaroyl)shikimate	Phenolic acids	Phenolic acids	109770	89097	79966	33056	27567	24196	1.10582	0.304193	-1.71694	down
mws0954	C20H32O3	5-Hydroxy-6,8,11,14-eicosatetraenoic acid	Lipids	Free fatty acids	2862.2	2269.7	2616.1	6381.4	8829.8	6172.9	1.09499	2.75995	1.46464	up
mws0879	C20H32O3	12S-Hydroxy-5Z,8Z,10E,14Z-eicosatetraenoic acid	Lipids	Free fatty acids	9	9	9	13123	16370	17606	1.13175	1744.41	10.7685	up
YC512115	C19H20N2O3	Nicotine-N-glucoside	Alkaloids	Alkaloids	6055100	6324100	6641800	23963000	24111000	24516000	1.13112	3.81631	1.93218	up
YC512112	C16H24O5N2	Anabasine-glucoside	Alkaloids	Alkaloids	6619300	5381900	5745700	19992000	25307000	25875000	1.11979	4.0105	2.00378	up
mws0983	C20H39NO2	N-Oleoylethanolamine	Alkaloids	Alkaloids	36438	33846	38078	12306	11058	12320	1.12765	0.329304	-1.60251	down
pmn001691	C18H32O5	9,12,13-Trihydroxy-10,15-octadecadienoic acid	Lipids	Free fatty acids	15090	15630	16294	3672.2	6553.3	3283.4	1.07389	0.287338	-1.79918	down
mws0884	C10H12N5O6P	Cyclic 3',5'-Adenylic acid	Nucleotides and derivatives	Nucleotides and derivatives	140060	157470	138480	51171	50490	53721	1.12787	0.356373	-1.48854	down
pmp001168	C17H14O7	Iristectorigenin B	Flavonoids	Isoflavones	8692.4	6068.6	5941.2	48205	46890	42169	1.12184	6.63041	2.7291	up
pmp000004	C17H14O7	4',5,7-Trihydroxy-3',6-dimethoxyflavone (Jaceosidin)	Flavonoids	Flavonoid	1111700	1041700	1067000	7539100	7492300	7529300	1.1319	7.00556	2.8085	up
Hmgp003130	C17H14O7	Iristectorigenin A	Flavonoids	Flavonoid	1064300	1007900	1072300	7522700	7506700	7373600	1.13188	7.1245	2.83279	up
pme3184	C10H14N5O6P	2'-Deoxyadenosine-5'-monophosphate	Nucleotides and derivatives	Nucleotides and derivatives	32054	30598	43454	64094	68546	91677	1.04505	2.11408	1.08003	up
pmp001012	C17H16O7	6-Hydroxy-1,2,3,7-tetramethoxyxanthone	Others	Xanthone	290180	254690	282530	2028800	1972300	1948100	1.13114	7.19023	2.84604	up
Hmyp003337	C18H20O6	Tabaisocoumarin D	Others	Others	9	9	9	159150	239940	220500	1.13174	22947.8	14.4861	up
Lmbp004842	C18H20O6	Rel-(5R,6S,7R)-5,6,7,8-Tetrahydro-5,6,7-trihydroxy-2-[2-(4-methoxyphenyl)ethyl]-4H-1-benzopyran-4-one	Others	Others	43769	43832	56846	116790	134310	140510	1.10869	2.7111	1.43888	up
Hmln002806	C16H16O8	5-O-Caffeoylshikimic acid	Phenolic acids	Phenolic acids	1698800	1521900	1378700	382000	376630	416420	1.12657	0.255479	-1.96872	down
mws0932	C20H32O4	15-Hydroperoxyicosatetraenoic acid	Lipids	Free fatty acids	6616	1972.4	2602.9	26614	21968	23843	1.0622	6.47154	2.69411	up
YC512113	C16H22N2O6	Cotinine-glucoside*	Alkaloids	Alkaloids	109180	108080	100770	511280	488160	464550	1.13081	4.60331	2.20267	up
Lmyp000435	C16H22N2O6	Nicotine-N-glucuronide*	Alkaloids	Alkaloids	84820	87063	83984	429120	480760	483410	1.13077	5.44537	2.44503	up
pme3311	C6H14O12P2	D-Fructose-1,6-biphosphate	Others	Saccharides and Alcohols	12915	7022.4	8606.7	17344	26609	21503	1.0073	2.29315	1.19733	up
pmp000006	C18H16O7	Eupatilin (5,7-Dihydroxy-3',4',6-Trimethoxyflavone)	Flavonoids	Flavonoid	42109	36913	42185	326940	319260	317230	1.13106	7.94863	2.99071	up
Lmjn005592	C18H16O7	Cirsilineol (4',5-Dihydroxy-3',6,7-trimethoxyflavone)	Flavonoids	Flavonoid	57148	52114	53953	543710	522400	530930	1.13174	9.78488	3.29055	up
Hmhp005846	C18H16O7	Tenaxin I	Flavonoids	Flavonoid	41770	35643	35390	331390	325480	323200	1.1307	8.68833	3.11908	up
Lmmn000774	C15H20O9	Dihydrocaffeoylglucose	Phenolic acids	Phenolic acids	1189800	1241000	1156100	9853700	8899200	9689100	1.13133	7.92941	2.98721	up
mws1002	C17H14O8	Syringetin	Flavonoids	Flavonoid	6409.6	7188.8	7739.1	40988	37059	35448	1.12825	5.31904	2.41117	up
Cmcp009659	C21H30O4	Pinusolide	Terpenoids	Ditepenoids	33982	30341	31461	67713	60851	63528	1.12257	2.00547	1.00394	up
Zmap010726	C20H32O5	Balsamiferine E	Terpenoids	Sesquiterpenoids	2368000	2259400	2253800	1043400	999520	1076400	1.12958	0.45331	-1.14143	down
Lmhp112042	C21H38O4	1-Linoleoylglycerol	Lipids	Glycerol ester	137470	129130	143490	58028	57726	56638	1.12907	0.420376	-1.25025	down
pmb0296	C21H40O4	1-Oleoyl-Sn-Glycerol	Lipids	Glycerol ester	203260	164320	187210	71789	65176	66757	1.12155	0.367206	-1.44534	down
pmn001496	C22H34NO3+	N-Isopentenyl-dendroxine	Alkaloids	Sesquiterpene alkaloids	6790.8	5981.6	5926.7	2813.1	1841	3612.2	1.02384	0.442069	-1.17766	down
pmb0752	C17H20O9	3-O-Feruloylquinic acid*	Phenolic acids	Phenolic acids	22561	20520	23092	51746	54996	45566	1.11833	2.30166	1.20268	up
Lmbp002309	C17H22O9	Sinapaldehyde-4-O-Glucoside	Phenolic acids	Phenolic acids	23826	34414	38250	153080	169130	146760	1.11283	4.8603	2.28104	up
pmb3317	C16H20O10	Quinacyl syringic acid	Phenolic acids	Phenolic acids	575330	676780	691250	1662200	1583800	1539200	1.12157	2.46233	1.30003	up
pmn001695	C16H20O10	Trihydroxycinnamoylquinic acid	Phenolic acids	Phenolic acids	1314100	1234000	1325500	3338300	3062400	3025900	1.12803	2.43355	1.28306	up
mws1574	C16H22O10	Geniposidic acid	Terpenoids	Monoterpenoids	19613	19071	14793	44006	37141	48521	1.09327	2.42474	1.27783	up
Lmqp003013	C19H30O8	Citroside A	Terpenoids	Terpene	1710200	1733700	1733500	3996700	4541100	5148200	1.11908	2.64341	1.4024	up
Lmzn001582	C18H28O9	5'-Glucosyloxyjasmanic acid	Phenolic acids	Phenolic acids	55204	63780	63365	142970	120170	122130	1.11131	2.11282	1.07917	up
pmb0489	C19H28N2O7	N-Glucosyl-p-coumaroylputrescine	Alkaloids	Phenolamine	4610.6	3281	1934.9	17237	18386	17648	1.08755	5.42116	2.4386	up
Hmln003529	C18H26O10	Benzyl β-primeveroside	Others	Others	104020	77700	57802	315530	326610	282020	1.09726	3.85835	1.94798	up
Zmhn101746	C20H22O9	Tetrahydroxy-stilbene-O-glucoside	Others	Stilbene	16539	21946	34703	67992	73710	69067	1.05342	2.87983	1.52598	up
pmn001399	C20H22O9	2,4,6,4'-Tetrahydroxy-stilbene-2-O-glucoside*	Others	Stilbene	384650	365120	430620	1053900	1019300	951470	1.12397	2.56243	1.35751	up
Zmsn001980	C21H28O8	Ixerisoside D	Terpenoids	Sesquiterpenoids	253520	320310	335290	3682300	2788700	3563400	1.12611	11.0375	3.46434	up
Lmhn003494	C20H16O10	Caffeoylbenzoyltartaric acid	Phenolic acids	Phenolic acids	8206.3	7540.4	5221	28721	25193	21359	1.09775	3.58995	1.84396	up
mws0071	C21H20O9	Apigenin-4'-O-rhamnoside	Flavonoids	Flavonoid	11499	10442	11013	27492	26277	23828	1.12448	2.35471	1.23555	up
pmb0580	C21H20O9	Chrysin-5-O-glucoside (Toringin)	Flavonoids	Flavonoid	257410	263790	268580	574470	626200	582230	1.12918	2.25746	1.1747	up
pmp000383	C21H22O9	Liquiritigenin-4'-O-Glucoside (Liquiritin)	Flavonoids	Dihydroflavone	78064	65213	93911	223620	193050	164460	1.08287	2.45008	1.29283	up
pmp000384	C21H22O9	Isoliquiritin	Flavonoids	Chalcones	74806	54925	71710	201510	247990	208300	1.11121	3.26547	1.70729	up
Lmyp004617	C21H22O9	Pinocembrin-7-O-glucoside (Pinocembroside)	Flavonoids	Flavonoid	4280.9	3206.9	1719.4	14207	18370	20503	1.07777	5.76505	2.52733	up
pmp001014	C20H20O10	1-Glycosyloxy-2-hydroxy-4-methoxyxanthone	Others	Xanthone	9	9	9	30869	30230	27564	1.13208	3283.81	11.6812	up
pmb0864	C19H40NO7P	LysoPE 14:0	Lipids	LPE	9091.4	9936.1	7543.2	4753.4	3097	2636.4	1.04863	0.394675	-1.34126	down
Lmhp008337	C19H40NO7P	LysoPE 14:0(2n isomer)	Lipids	LPE	9855.8	9350.6	9880.9	3863.4	4484.2	4251.4	1.12502	0.433144	-1.20708	down
Lmhn002574	C20H16O11	Caffeoyl(p-Hydroxybenzoyl)tartaric acid	Phenolic acids	Phenolic acids	26384	16948	23144	9197.8	11670	10555	1.05019	0.472694	-1.08102	down
pmn001336	C21H20O10	Aloeemodin-8-O-glucoside	Quinones	Anthraquinone	20474	13580	19772	53919	54291	55216	1.10251	3.03619	1.60226	up
Lmtn002324	C19H28O11	Benzyl-(2''-O-glucosyl)glucoside	Phenolic acids	Phenolic acids	7499.3	9849.4	7357.9	23666	15088	17200	1.0495	2.26474	1.17934	up
pmp001247	C21H32NO9+	Feruloylcholine glucoside	Alkaloids	Alkaloids	38318	44617	41210	110630	106330	113830	1.12658	2.66455	1.41389	up
pme1014	C31H40O2	Menatetrenone (Vitamin K2)	Others	Vitamin	51817	39641	51004	14657	12010	7678.2	1.08693	0.241083	-2.0524	down
mws1361	C21H22O11	Taxifolin-3-O-rhamnoside (Astilbin)	Flavonoids	Dihydroflavonol	20641	17676	26676	57112	59733	58618	1.10098	2.69972	1.43281	up
Lmhp008763	C21H42NO7P	LysoPE 16:1(2n isomer)	Lipids	LPE	25832	16897	20846	7241.6	9718.3	9545.8	1.06615	0.41692	-1.26216	down
pmd0160	C21H44NO7P	LysoPE 16:0(2n isomer)	Lipids	LPE	95743	100420	96894	37046	37694	43328	1.12513	0.402884	-1.31156	down
mws0852	C20H22N8O5	Methotrexate	Nucleotides and derivatives	Nucleotides and derivatives	9282	12110	11388	5592.8	3567.8	5194.4	1.05729	0.437919	-1.19126	down
GQ512004	C25H33N3O5	N1-Dihydrocaffeoyl-N10-coumaroyl spermidine	Alkaloids	Phenolamine	27914	30967	35989	382570	329730	342170	1.12923	11.1149	3.47442	up
pmb0464	C16H27NO14	L-Aspartic acid-O-diglucoside	Amino acids and derivatives	Amino acids and derivatives	857350	838610	914850	3297000	3288000	2227100	1.10576	3.37524	1.75499	up
pmp000579	C22H22O11	Diosmetin-7-O-galactoside	Flavonoids	Flavonoid	34509	37536	38840	196810	197750	197610	1.13109	5.3404	2.41695	up
pmn001468	C19H26O13	Sibiricose A3	Phenolic acids	Phenolic acids	9	9	9	23130	24625	22855	1.13209	2615.19	11.3527	up
pme1398	C21H21O12+	Delphinidin-3-O-glucoside (Mirtillin)	Flavonoids	Anthocyanins	31201	25006	28864	88397	59611	79176	1.09138	2.67052	1.41712	up
pmd0130	C22H46NO7P	LysoPC 14:0	Lipids	LPC	17534	12878	16231	7344.2	6277.3	6634.1	1.09816	0.434269	-1.20334	down
Lmmp003167	C25H31N3O6	Bis(Caffeoyl)Spermidine	Alkaloids	Phenolamine	2259500	1319600	2033100	5745100	3596000	3849200	1.00768	2.35029	1.23284	up
pmn001726	C25H33N3O6	N1-Caffeoyl-N3-dihydrocaffeoyl spermidine	Alkaloids	Phenolamine	311660	323200	395100	3556200	4839200	4341400	1.12724	12.3663	3.62834	up
Lmmp003112	C25H33N3O6	Caffeoyl-dihydrocaffeoyl spermidine	Alkaloids	Phenolamine	353980	300380	272840	3769200	3816200	3796000	1.13005	12.275	3.61765	up
mws1610	C30H48O4	Maslinic acid	Terpenoids	Triterpene	247640	246520	221300	77426	111060	111190	1.08892	0.418858	-1.25547	down
Lmzn106284	C30H48O4	Alphitolic acid	Terpenoids	Triterpene	699860	650780	632450	123610	123900	125640	1.13135	0.188166	-2.40992	down
pmn001706	C30H48O4	2-Hydroxyoleanolic acid	Terpenoids	Triterpene	182190	184450	151500	77514	46166	64832	1.07831	0.363824	-1.45869	down
Lmmp002914	C25H35N3O6	Bis(Dihydrocaffeoyl)spermidine	Alkaloids	Phenolamine	374940	379920	368480	936780	945860	946370	1.13186	2.51839	1.3325	up
Lmhp008589	C23H42NO7P	LysoPE 18:3(2n isomer)	Lipids	LPE	9977600	9682200	9948900	5036100	4619200	4806100	1.12895	0.488417	-1.03381	down
pmb0874	C23H44NO7P	LysoPE 18:2(2n isomer)	Lipids	LPE	20791000	17995000	20011000	7399800	7317400	7012700	1.12714	0.369575	-1.43606	down
pmb0881	C23H44NO7P	LysoPE 18:2	Lipids	LPE	2874800	2892300	3090500	861970	687490	365550	1.07649	0.2162	-2.20956	down
Lmjp003295	C22H22O12	6-Methoxykaempferol-3-O-glucoside	Flavonoids	Flavonoid	338970	307140	261770	647620	752500	563950	1.08723	2.16336	1.11327	up
Lmjp002906	C22H22O12	Rhamnetin-3-O-Glucoside	Flavonoids	Flavonols	517130	455000	498000	1204900	1064700	1104900	1.12316	2.29538	1.19873	up
Hmgp002036	C22H22O12	Nepetin-7-O-glucoside	Flavonoids	Flavonoid	419640	415190	448060	975810	1245700	1348600	1.1104	2.78287	1.47657	up
mws0289	C23H46NO7P	LysoPE 18:1	Lipids	LPE	90728	78412	107140	47433	46866	43774	1.09201	0.499757	-1.0007	down
pmb2260	C23H46NO7P	LysoPC 15:1	Lipids	LPC	36168	36408	33897	9752.1	9969.5	11739	1.12636	0.29548	-1.75887	down
pmb0856	C23H46NO7P	LysoPE 18:1(2n isomer)	Lipids	LPE	511060	470720	498330	230220	233540	244300	1.12838	0.478383	-1.06376	down
pmn001707	C30H46O5	Quillaic acid	Phenolic acids	Phenolic acids	1075500	880000	969950	390260	390000	510880	1.09604	0.441347	-1.18001	down
Zmpn006881	C30H48O5	Tormentic acid	Terpenoids	Triterpene	52505	42989	46974	8633.1	9034.4	8142.3	1.12872	0.181162	-2.46465	down
Lmmn003398	C23H22O12	Kaempferol-3-O-(6''-acetyl)glucoside	Flavonoids	Flavonols	62200	79750	71267	196790	194880	158160	1.10733	2.57873	1.36666	up
pma1303	C24H46NO7P	LysoPC 16:2	Lipids	LPC	53800	61258	57420	26123	15524	22306	1.08062	0.370789	-1.43133	down
pmp000608	C23H24O12	Aurantio-obtusin-6-O-Glucoside	Quinones	Anthraquinone	346750	309330	319180	991890	1030000	976160	1.12965	3.0741	1.62017	up
Lmgp004829	C23H24O12	5,7,4'-Trihydroxy-6,8-dimethoxyisoflavone-7-O-galactoside	Flavonoids	Isoflavones	288660	277850	295980	954510	1004700	906060	1.13027	3.32209	1.73209	up
pmb0736	C23H24O12	Tricin-7-O-Glucoside	Flavonoids	Flavonoid	290040	290480	311730	934130	941900	940320	1.13112	3.15646	1.65831	up
pmp001164	C23H24O12	Iristectorin B	Flavonoids	Isoflavones	9	9	9	9031.3	8441	8658.1	1.13209	967.793	9.91855	up
pmp001270	C24H48NO7P	LysoPC 16:1	Lipids	LPC	1014200	1016200	1030400	450470	488050	514730	1.12611	0.474794	-1.07463	down
pmb0855	C24H50NO7P	LysoPC 16:0	Lipids	LPC	7460000	7718700	8115100	3516600	3487300	3384200	1.12952	0.44596	-1.16501	down
pmb3061	C22H28O13	5-O-p-Coumaroylquinic acid O-glucoside*	Phenolic acids	Phenolic acids	5659.7	10609	8846.3	27940	27839	28337	1.08398	3.34923	1.74383	up
pmb3064	C22H28O13	3-O-p-Coumaroylquinic acid-O-glucoside*	Phenolic acids	Phenolic acids	24361	31710	24604	83278	86894	74474	1.11517	3.03249	1.6005	up
Lmhp009802	C25H46NO7P	LysoPE 20:3(2n isomer)	Lipids	LPE	9864.1	10768	9626.8	3629.9	3102.1	5857.6	1.04264	0.416063	-1.26513	down
Lmhp010040	C25H46NO7P	LysoPE 20:3	Lipids	LPE	8490.7	9859.8	10989	4475.4	3037.5	4727.4	1.06682	0.417195	-1.26121	down
Lmhp010514	C25H48NO7P	LysoPE 20:2(2n isomer)	Lipids	LPE	18397	17481	18531	6051.8	5206.1	7741.6	1.10606	0.349198	-1.51788	down
Lmhp010757	C25H48NO7P	LysoPE 20:2	Lipids	LPE	12755	11343	13247	3810.8	2939.8	2496.9	1.11255	0.247624	-2.01378	down
pmn001564	C25H30O11	Shomaside E	Phenolic acids	Phenolic acids	13016	11680	15093	70319	66642	51350	1.11855	4.73274	2.24268	up
Lmhp009526	C27H46O9	2-α-Linolenoyl-glycerol-1-O-glucoside	Lipids	Glycerol ester	76138	65120	82605	27876	24871	29552	1.11569	0.367631	-1.44367	down
Lmhp009773	C27H46O9	1-α-Linolenoyl-glycerol-3-O-glucoside	Lipids	Glycerol ester	19777	28333	27400	6331.8	6758.7	3737.5	1.08722	0.222858	-2.1658	down
mws1584	C25H24O12	1,3-O-Dicaffeoylquinic Acid (Cynarin)	Phenolic acids	Phenolic acids	1762000	1827600	1678800	5940200	6610300	5857300	1.12919	3.494	1.80488	up
Zmhn000785	C19H32O16	Di-O-Glucosylquinic acid	Phenolic acids	Phenolic acids	60432	60829	67657	138550	103740	143800	1.08094	2.04369	1.03118	up
pmp001279	C21H48N3O9P	Bis(N,N-Diethylethanaminium)-2-acetamido-1,5-anhydro-2-deoxy-1-[-hydroxy(phosphonato)methyl]-D-glucitol	Alkaloids	Alkaloids	306520	331280	318920	115910	105900	108600	1.12965	0.345357	-1.53384	down
pmp001273	C26H50NO7P	LysoPC 18:2	Lipids	LPC	297130	250660	312230	88844	56235	71210	1.10741	0.251493	-1.99141	down
pmp001251	C26H50NO7P	LysoPC 18:2(2n isomer)	Lipids	LPC	3105500	2899700	3208600	1449800	1464100	1377100	1.12716	0.465714	-1.10248	down
pmn001644	C23H20O14	Quercetin-3-O-(2''-acetyl)glucuronide	Flavonoids	Flavonols	8007.9	5980.2	6344.4	24922	22135	21152	1.11678	3.35468	1.74617	up
Li512111	C24H24O13	Isorhamnetin-3-O-(6''-acetylglucoside)	Flavonoids	Flavonols	34241	31599	23759	103790	107410	101000	1.11459	3.48441	1.80092	up
pmd0136	C26H54NO7P	LysoPC 18:0(2n isomer)	Lipids	LPC	20311	22820	21246	7204.5	8010.8	9433.2	1.11509	0.382877	-1.38505	down
pmb0746	C27H26O11	Tricin-4'-O-(guaiacylglycerol)ether	Flavonoids	Flavonoid	4767.4	4908.5	5145	19404	20520	20307	1.13118	4.06392	2.02287	up
pmp000234	C27H26O11	Salcolin A	Flavonoids	Flavonoid	4239.6	3135	4707.1	19300	24853	18855	1.11405	5.21516	2.38271	up
pmp000235	C27H26O11	Salcolin B	Flavonoids	Flavonoid	4023.5	4011.7	5958.2	16625	24976	16097	1.09235	4.12323	2.04377	up
Lmhp007840	C27H52NO7P	LysoPC 19:2	Lipids	LPC	5304.1	10297	9041.3	3092	3361.3	3777	1.01292	0.41515	-1.26829	down
Lmmp003817	C24H22O14	Kaempferol-3-O-(6''-malonyl)glucoside*	Flavonoids	Flavonols	149470	141790	150600	409950	399720	380540	1.13027	2.69364	1.42955	up
Lmdp004892	C24H22O14	Kaempferol-3-O-(6''-malonyl)galactoside*	Flavonoids	Flavonols	144590	165890	140210	425330	411600	388370	1.12462	2.71872	1.44293	up
pmp001274	C28H48NO7P	2-Hydroxy-5,8,11,14,17-icosapentaenoyloxy]propyl-2-(trimethylammonio)ethyl phosphate	Alkaloids	Alkaloids	466200	433190	387780	89240	97480	80476	1.12658	0.207584	-2.26823	down
pmd0146	C28H54NO7P	LysoPC 20:2(2n isomer)	Lipids	LPC	43474	47151	38797	23142	16332	24248	1.0586	0.492358	-1.02222	down
pmd0147	C28H54NO7P	LysoPC 20:2	Lipids	LPC	37922	35350	40109	10834	13077	9717.3	1.11868	0.296596	-1.75343	down
pmp000588	C25H24O14	Diosmetin-7-O-(6''-malonyl)glucoside	Flavonoids	Flavonoid	8374.8	6787.9	9576	45975	44617	49355	1.12401	5.65701	2.50004	up
pmn001672	C23H32O15	Furanofructosyl-α-D-(3-mustard acyl)glucoside	Phenolic acids	Phenolic acids	36746	34159	34264	13320	11843	14862	1.12076	0.380578	-1.39374	down
Lmhp011549	C28H56NO7P	LysoPC 20:1	Lipids	LPC	54379	55177	59448	22873	26926	24402	1.12219	0.439049	-1.18755	down
HJAP064	C25H24O15	Isorhamnetin-3-O-(6''-malonylglucoside)	Flavonoids	Flavonoid	79124	87824	87112	296800	291760	293930	1.13041	3.47355	1.79641	up
Zmhp005139	C25H24O15	Tamarixetin-3-O-(6''-malonyl)glucoside	Flavonoids	Flavonoid	85940	82064	87432	295910	301020	278870	1.13085	3.42865	1.77764	up
pmb0492	C34H37N3O6	N',N'',N'''-p-Coumaroyl-cinnamoyl-caffeoyl spermidine	Alkaloids	Phenolamine	35036	32513	30770	9651.1	8043.1	8968.8	1.12655	0.271189	-1.88263	down
Lmmp000897	C30H26O14	Gallocatechin-(4α→8)-gallocatechin	Flavonoids	Flavanols	317870	218990	238870	700850	637510	669690	1.10083	2.58859	1.37217	up
mws4134	C20H32N6O12S2	Oxiglutatione	Amino acids and derivatives	Amino acids and derivatives	388660	416480	345030	117430	113540	106340	1.12624	0.29327	-1.7697	down
Hmlp004943	C28H32O16	Nitensoside B	Lignans and Coumarins	Coumarins	3724800	3170000	3504500	7545100	8047600	8939800	1.11791	2.35905	1.23821	up
Lmsp004721	C28H32O16	Tamarixetin-3-O-glucoside-7-O-rhamnoside	Flavonoids	Flavonoid	3615300	3017500	3148500	7806700	8074400	8332500	1.12307	2.4755	1.30772	up
Lmhp003217	C28H32O16	2'-Hydoxy,5-methoxyGenistein-O-rhamnosyl-glucoside	Flavonoids	Isoflavones	3319100	3125700	3292900	7838100	8554700	8270900	1.12949	2.53281	1.34074	up
pmp001254	C36H36N2O8	Grossamide	Alkaloids	Alkaloids	358440	344440	352560	77484	85844	71768	1.12917	0.222747	-2.16652	down
pmp001187	C36H36N2O8	1-(Dihydroxyphenyl)-N2,N3-bis(4-hydroxyphenethyl)-(5-8)-dimethoxy-1,2dihydronaphthalene-2,3-dicarboxamide	Alkaloids	Alkaloids	88699	82628	85471	18503	22556	22101	1.12718	0.245952	-2.02355	down
pmp001310	C27H30O17	6-Hydroxykaempferol-3,6-O-Diglucoside*	Flavonoids	Flavonols	2875700	2983000	2756500	9328000	8131100	8320300	1.12778	2.99232	1.58126	up
Lmtp003677	C27H30O17	Quercetin-3-O-sophoroside (Baimaside)	Flavonoids	Flavonols	3016100	2623500	3151800	8068900	8523600	9212800	1.12329	2.93529	1.5535	up
pmp001311	C27H30O17	6-Hydroxykaempferol-7,6-O-Diglucoside*	Flavonoids	Flavonols	280110	300680	332870	624430	628350	727530	1.11338	2.16745	1.116	up
pmn001723	C31H43N3O11	Lycibarbarspermidine A*	Alkaloids	Alkaloids	12527	14688	14350	116590	95570	125590	1.12729	8.12583	3.02251	up
pmn001724	C31H43N3O11	Lycibarbarspermidine B*	Alkaloids	Alkaloids	18685	24098	12481	103080	105690	133220	1.1043	6.1883	2.62954	up
Hmcp001578	C28H32O17	Isorhamnetin-3,7-O-diglucoside	Flavonoids	Flavonols	5363.1	11408	9519.8	31824	36260	33849	1.07526	3.87712	1.95499	up
Hmln005776	C32H52O13	Capsianoside IV	Terpenoids	Ditepenoids	162870	152090	130520	466210	479970	476010	1.12491	3.19249	1.67468	up
pmb0713	C29H34O17	Tricin-7-O-(2''-O-glucosyl)glucoside	Flavonoids	Flavonoid	13452	12587	12150	48026	46569	49434	1.13055	3.77148	1.91513	up
pmp001190	C37H38N2O9	(5-8)-Hydroxy-1-(hydroxylmethoxyphenyl)-N2,N3-bis(4-hydroxyphenethyl)-(5-8)-dimethoxy-1,2-dihydronaphthalene-2,3-dicarboxamide	Alkaloids	Alkaloids	9820.2	7765.5	9764.1	9	9	9	1.13181	0.00098721	-9.98436	down
Hmln004940	C32H52O14	Capsianoside I	Terpenoids	Ditepenoids	276690	299810	257150	670980	986830	967900	1.10195	3.14966	1.65519	up
pmp000158	C35H46O13	Trichilin B	Terpenoids	Triterpene	13086	10040	12699	36314	35316	35685	1.11924	2.99553	1.58281	up
HJN102	C34H30O15	3,4,5-Tricaffeoylquinic acid	Phenolic acids	Phenolic acids	97266	85180	111150	212820	214710	222840	1.11116	2.21519	1.14743	up
pmp001271	C33H58O14	1-Linoleoyl-sn-glycerol-diglucoside	Lipids	Free fatty acids	22401	18960	21842	8130	8747.1	8105.5	1.12335	0.395276	-1.33907	down
Hmcp001629	C30H32O19	Kaempferol-3-O-(6''-Malonyl)glucoside-7-O-Glucoside	Flavonoids	Flavonols	28746	27070	28838	61727	57919	54894	1.12552	2.0618	1.04391	up
Lmfp004911	C39H65NO12	γ-Tomatine	Alkaloids	Steroid alkaloids	80387	85451	75068	38317	37690	21722	1.04765	0.405673	-1.30161	down
pmb0639	C33H40O20	Apigenin-8-C-glucoside-7-O-Sophoroside	Flavonoids	Flavonoid carbonoside	17764	19424	15667	28914	34970	43462	1.05718	2.03095	1.02216	up
pmb0672	C37H38O18	Isovitexin-7-O-(6''-feruloyl)glucoside	Flavonoids	Flavonoid carbonoside	2404.9	1793.5	814.92	17953	19606	20189	1.09667	11.5189	3.52593	up
pmb0592	C34H42O20	Chrysoeriol-7-O-rutinoside-5-O-glucoside	Flavonoids	Flavonoid	11685	7522.3	5676.5	63894	65567	64658	1.11011	7.80102	2.96366	up
Lmmp002529	C33H40O21	Gossypetin-3-O-rutinoside-8-O-rhamnoside	Flavonoids	Flavonols	29498	33559	38957	69770	71605	81647	1.10083	2.18619	1.12842	up
Lmmp002334	C33H40O21	Quercetin-3-O-rutinoside-7-O-glucoside	Flavonoids	Flavonols	64619	74596	77630	140090	184400	111030	1.02827	2.00844	1.00607	up
Lmqp002170	C33H40O21	Kaempferol-3-O-sophorotrioside	Flavonoids	Flavonols	10409	11205	9060.5	21998	21116	22243	1.11618	2.13066	1.0913	up
Lmqp002671	C42H64O17	Celosin B	Terpenoids	Triterpene	21729	24019	20476	78496	87515	78685	1.12759	3.69497	1.88556	up
Lmmp004445	C45H73NO16	Leptinine II	Alkaloids	Steroid alkaloids	67979	69013	63459	34054	29470	18287	1.04741	0.408135	-1.29288	down
pmn001323	C48H80O17	Saikosaponin F	Terpenoids	Triterpene	11682	11747	11663	32914	31014	35397	1.12892	2.83042	1.50101	up
Lmmn005092	C47H72O20	Medicagenic acid-3-O-glucuronide-28-O-rhamnosyl(1,2)-arabinoside	Terpenoids	Triterpene Saponin	3481.1	7722.1	7638.4	22918	18007	22364	1.03861	3.359	1.74803	up
