# Supplementary material for: Overexpression of Pennisetum purpureum CCoAOMT Contributes to Lignin Deposition and Drought Tolerance by Promoting the Accumulation of Flavonoids in Transgenic Tobacco
Source: Front Plant Sci. 2022 May 10;13:884456. doi: 10.3389/fpls.2022.884456 (PMC9129916; doi:10.3389/fpls.2022.884456)
Supplement: Supplementary file 4 [file Table_4.XLSX]

## Sheet: Sheet1
Supplementary Table 4 The list of KEGG pathways annotated of differentially metabolites for WT-CK versus WT-Drought group
Kegg_level_1	Kegg_pathway	ko_id	P_value	DA_score	Up_num	Down_num
Metabolism	Flavonoid biosynthesis	ko00941	0.0071631	0.235294	7	3
Metabolism	Arachidonic acid metabolism	ko00590	0.0226812	1	3	0
Metabolism	Flavone and flavonol biosynthesis	ko00944	0.027071	0.583333	7	0
Metabolism	Phenylalanine, tyrosine and tryptophan biosynthesis	ko00400	0.0450187	0.230769	5	2
Metabolism	Tryptophan metabolism	ko00380	0.0450187	0.230769	5	2
Metabolism	Phenylalanine metabolism	ko00360	0.069192	0.357143	6	1
Genetic Information Processing	Aminoacyl-tRNA biosynthesis	ko00970	0.0757586	0.352941	7	1
Metabolism	Glucosinolate biosynthesis	ko00966	0.105381	0.571429	4	0
Metabolism	Biosynthesis of various secondary metabolites - part 2	ko00998	0.122697	0.3	4	1
Metabolism	Biosynthesis of secondary metabolites	ko01110	0.132357	0.113821	27	13
Metabolism	Tropane, piperidine and pyridine alkaloid biosynthesis	ko00960	0.179083	0.285714	5	1
Environmental Information Processing	Plant hormone signal transduction	ko04075	0.196903	0	1	1
Metabolism	Isoflavonoid biosynthesis	ko00943	0.196903	0.666667	2	0
Metabolism	2-Oxocarboxylic acid metabolism	ko01210	0.215454	0.291667	8	1
Metabolism	Cyanoamino acid metabolism	ko00460	0.227327	0.166667	2	1
Metabolism	Glutathione metabolism	ko00480	0.235072	-0.25	1	4
Metabolism	Biosynthesis of amino acids	ko01230	0.273341	0.155556	11	4
Metabolism	Sesquiterpenoid and triterpenoid biosynthesis	ko00909	0.285276	1	1	0
Metabolism	Carotenoid biosynthesis	ko00906	0.285276	1	1	0
Metabolism	Benzoxazinoid biosynthesis	ko00402	0.285276	1	1	0
Metabolism	Ether lipid metabolism	ko00565	0.285276	1	1	0
Metabolism	Acridone alkaloid biosynthesis	ko01058	0.285276	-1	0	1
Metabolism	Lysine degradation	ko00310	0.309805	0.2	3	1
Metabolism	Stilbenoid, diarylheptanoid and gingerol biosynthesis	ko00945	0.32204	-0.5	0	2
Metabolism	Isoquinoline alkaloid biosynthesis	ko00950	0.32204	0	1	1
Metabolism	Pantothenate and CoA biosynthesis	ko00770	0.38661	0.181818	3	1
Metabolism	Arginine biosynthesis	ko00220	0.38661	0.181818	3	1
Metabolism	Valine, leucine and isoleucine degradation	ko00280	0.441737	0.4	2	0
Metabolism	Monobactam biosynthesis	ko00261	0.441737	0.4	2	0
Metabolism	Ubiquinone and other terpenoid-quinone biosynthesis	ko00130	0.489797	0.5	1	0
Metabolism	Nitrogen metabolism	ko00910	0.489797	0.5	1	0
Metabolism	Monoterpenoid biosynthesis	ko00902	0.489797	0.5	1	0
Metabolism	Anthocyanin biosynthesis	ko00942	0.489797	0.5	1	0
Metabolism	Betalain biosynthesis	ko00965	0.489797	0.5	1	0
Metabolism	Phenylpropanoid biosynthesis	ko00940	0.528633	-0.1	2	4
Metabolism	Vitamin B6 metabolism	ko00750	0.548942	0	1	1
Metabolism	Pyrimidine metabolism	ko00240	0.562164	-0.176471	1	4
Metabolism	Valine, leucine and isoleucine biosynthesis	ko00290	0.579477	0.3	3	0
Metabolism	Biosynthesis of cofactors	ko01240	0.618011	-0.0638298	5	8
Metabolism	D-Arginine and D-ornithine metabolism	ko00472	0.636244	0.333333	1	0
Metabolism	Biotin metabolism	ko00780	0.636244	0.333333	1	0
Metabolism	Indole alkaloid biosynthesis	ko00901	0.636244	0.333333	1	0
Metabolism	Lysine biosynthesis	ko00300	0.641004	0.285714	2	0
Metabolism	Ascorbate and aldarate metabolism	ko00053	0.714944	-0.0833333	1	2
Metabolism	Alanine, aspartate and glutamate metabolism	ko00250	0.714944	0.0833333	2	1
Metabolism	beta-Alanine metabolism	ko00410	0.717771	0	1	1
Metabolism	Nicotinate and nicotinamide metabolism	ko00760	0.718051	0.125	3	1
Metabolism	Thiamine metabolism	ko00730	0.740979	0.25	1	0
Metabolism	Arginine and proline metabolism	ko00330	0.766017	0.117647	3	1
Metabolism	Purine metabolism	ko00230	0.852288	0.0666667	2	1
Metabolism	Glycerophospholipid metabolism	ko00564	0.869159	0.166667	1	0
Metabolism	Fatty acid biosynthesis	ko00061	0.869159	-0.166667	0	1
Metabolism	Biosynthesis of unsaturated fatty acids	ko01040	0.869159	-0.166667	0	1
Metabolism	C5-Branched dibasic acid metabolism	ko00660	0.870368	0.181818	2	0
Metabolism	Glycine, serine and threonine metabolism	ko00260	0.870368	0.181818	2	0
Environmental Information Processing	ABC transporters	ko02010	0.902091	0.105263	6	2
Metabolism	Metabolic pathways	ko01100	0.907671	0.0731707	42	24
Metabolism	Glyoxylate and dicarboxylate metabolism	ko00630	0.925536	0.153846	2	0
Metabolism	Tyrosine metabolism	ko00350	0.925536	0	1	1
Metabolism	Histidine metabolism	ko00340	0.934244	0.125	1	0
Metabolism	Pentose phosphate pathway	ko00030	0.934244	0.125	1	0
Metabolism	alpha-Linolenic acid metabolism	ko00592	0.934244	0.125	1	0
Metabolism	Cysteine and methionine metabolism	ko00270	0.94404	0	1	1
Metabolism	Butanoate metabolism	ko00650	0.953474	0.111111	1	0
Metabolism	Carbon fixation in photosynthetic organisms	ko00710	0.953474	0.111111	1	0
Metabolism	Carbon metabolism	ko01200	0.97505	0.136364	3	0
Metabolism	Pentose and glucuronate interconversions	ko00040	0.976799	0.0909091	1	0
