# Supplementary material for: Overexpression of Pennisetum purpureum CCoAOMT Contributes to Lignin Deposition and Drought Tolerance by Promoting the Accumulation of Flavonoids in Transgenic Tobacco
Source: Front Plant Sci. 2022 May 10;13:884456. doi: 10.3389/fpls.2022.884456 (PMC9129916; doi:10.3389/fpls.2022.884456)
Supplement: Supplementary file 5 [file Table_5.XLSX]

## Sheet: Sheet1
Supplementary Table 5 The list of differentially accumulated metabolites detected for OE-CK versus OE-Drought samples
Index	Formula	Compounds	Class I	Class II	OE-CK1	OE-CK2	OE-CK3	OE-Drought4	OE-Drought5	OE-Drought6	VIP	Fold_Change	Log2FC	Type
pme3005	C3H7NO	N,N-Dimethylformamide	Alkaloids	Alkaloids	133320	147090	135360	29850	19822	28075	1.15035	0.186995	-2.41893	down
pme2292	C4H12N2	Putrescine	Alkaloids	Phenolamine	795550	958550	984980	2602500	2807200	2495800	1.15258	2.88619	1.52917	up
mws0376	C4H4O4	Fumaric acid	Organic acids	Organic acids	2933100	3784400	3130600	1444500	1407700	1252400	1.14094	0.416791	-1.2626	down
pme0271	C4H4O4	Maleic acid	Organic acids	Organic acids	15179	17042	18788	10635	6594.9	6021.6	1.05789	0.455831	-1.13343	down
pme0275	C5H8O3	4-Oxopentanoic Acid	Organic acids	Organic acids	16602	20398	15832	79122	88303	80326	1.15711	4.68941	2.22941	up
mws0823	C5H8O3	3-Methyl-2-Oxobutanoic acid	Organic acids	Organic acids	98580	109090	93510	429380	420190	428280	1.16173	4.24281	2.08502	up
pmb1096	C8H7N	Indole	Alkaloids	Plumerane	67202	55831	62399	117010	134830	131190	1.14351	2.06561	1.04657	up
pme0120	C5H11NO2	5-Aminovaleric acid	Amino acids and derivatives	Amino acids and derivatives	1033000	1022200	916310	265360	304590	289510	1.15946	0.289233	-1.78969	down
mws0147	C5H10O3	β-Hydroxyisovaleric acid	Organic acids	Organic acids	121670	130780	131700	259150	277380	261380	1.15935	2.07708	1.05456	up
pma0134	C4H8O4	D-(-)-Threose	Others	Saccharides and Alcohols	43962	75875	61250	29397	29925	26101	1.06091	0.471724	-1.08399	down
Lmgp002593	C7H6O2	3-hydroxybenzaldehyde*	Organic acids	Organic acids	9	9	9	58252	56638	70513	1.16393	6866.78	12.7454	up
mws0133	C6H6N2O	Nicotinamide	Others	Vitamin	1751100	1828100	1745300	738270	757990	774860	1.16274	0.426541	-1.22924	down
pme2134	C4H10O4	D-Threitol	Others	Saccharides and Alcohols	167960	144620	138780	314180	320250	327830	1.15012	2.13191	1.09215	up
pme0490	C6H5NO2	Nicotinic acid (Vitamin B3)	Others	Vitamin	65164	76061	72020	33914	32770	38618	1.14339	0.493808	-1.01798	down
pmp001086	C6H6O3	5-Hydroxymethylfurfural	Phenolic acids	Phenolic acids	55866	41038	39516	115950	118560	126720	1.13461	2.64793	1.40486	up
pme2693	C6H14N2O	N-Acetylputrescine	Alkaloids	Phenolamine	2325600	2391100	2262100	5548600	5839500	5909100	1.16228	2.47853	1.30949	up
pmb0501	C5H14N4	Agmatine	Alkaloids	Phenolamine	2463300	2670500	2379700	5903800	6401300	6469200	1.15853	2.49874	1.3212	up
ML10197929	C4H9N3O2	Creatine	Others	Others	198460	145810	150040	382350	320510	313660	1.10833	2.05644	1.04015	up
pmp001198	C6H13NO2	6-Deoxyfagomine	Alkaloids	Alkaloids	796070	989730	914270	9	9	9	1.164	9.99974e-06	-16.6097	down
mws0227	C6H13NO2	L-Leucine	Amino acids and derivatives	Amino acids and derivatives	19666000	18066000	17316000	8735200	8455600	8857600	1.15754	0.473194	-1.0795	down
mws1587	C6H13NO2	L-Norleucine	Amino acids and derivatives	Amino acids and derivatives	18021000	16719000	16579000	8255000	7619500	8240700	1.15843	0.469908	-1.08955	down
Lmbn001288	C5H8O4	2-Hydroxy-2-methyl-3-oxobutanoic acid	Organic acids	Organic acids	82456	66842	71408	220110	220270	224380	1.15674	3.01197	1.59071	up
Lmbn001364	C5H8O4	4-Hydroxy-2-Oxopentanoic Acid	Organic acids	Organic acids	79553	78354	66079	212310	227010	215620	1.15616	2.92402	1.54795	up
Lmmn000806	C5H8O4	Dimethylmalonic acid	Organic acids	Organic acids	64632	67649	69920	202650	224090	214020	1.16171	3.16893	1.66399	up
Lmgn000160	C4H8N2O3	3-Ureidopropionic Acid	Organic acids	Organic acids	44747	46542	41486	5331.9	9233.1	4595.6	1.13763	0.144309	-2.79277	down
mws0001	C4H8N2O3	L-Asparagine	Amino acids and derivatives	Amino acids and derivatives	563410	675110	554220	200520	173920	184060	1.15441	0.311534	-1.68254	down
Lmrn002746	C6H12O3	2-Hydroxy-4-methylpentanoic acid	Organic acids	Organic acids	59824	63860	66056	122040	151470	153750	1.14183	2.25182	1.17109	up
pme0040	C5H5N5	Adenine	Nucleotides and derivatives	Nucleotides and derivatives	1856200	1559800	1437100	648850	634290	786310	1.13231	0.426418	-1.22966	down
Lmxp000939	C5H5N5	Zarzissine	Alkaloids	Alkaloids	2385400	1961500	1981700	1084100	939920	1025600	1.13956	0.481879	-1.05326	down
mws0889	C4H8O5	D-Threonic Acid	Others	Saccharides and Alcohols	10137000	10088000	10269000	25117000	24599000	24877000	1.16389	2.44615	1.29051	up
Hmbn002174	C8H8O2	4-Hydroxyacetophenone	Phenolic acids	Phenolic acids	5559.2	6078.8	5983.5	2554.8	3333.1	2495.7	1.12718	0.47576	-1.07169	down
mws0146	C7H7NO2	Nicotinic Acid Methyl Ester(Methyl Nicotinate)	Alkaloids	Alkaloids	115190	123980	114560	31006	38137	34388	1.15765	0.292684	-1.77259	down
pme2268	C7H7NO2	Trigonelline	Alkaloids	Alkaloids	9947600	9893400	8394400	24538000	23395000	25724000	1.15442	2.60868	1.38332	up
mws1078	C7H7NO2	Anthranilic Acid	Phenolic acids	Phenolic acids	32537	39093	47296	14280	9716.7	16311	1.10002	0.338931	-1.56094	down
pme1738	C7H9N2O	3-Carbamyl-1-methylpyridinium(1-Methylnicotinamide)	Alkaloids	Alkaloids	10680	9336.4	5271.1	30566	23118	27841	1.08673	3.22392	1.68882	up
pme1002	C8H11NO	L-Tyramine	Amino acids and derivatives	Amino acids and derivatives	2762800	2350000	2468800	1075500	911300	845910	1.14696	0.37363	-1.42032	down
mws0340	C6H8O4	2,3-Dimethylsuccinic acid	Amino acids and derivatives	Amino acids and derivatives	7599.1	6758.8	4468.4	14937	11505	14771	1.0594	2.18912	1.13035	up
pme0295	C6H11NO3	4-Acetamidobutyric acid	Organic acids	Organic acids	128440	127460	114250	284510	264050	264360	1.15645	2.19619	1.135	up
pme3351	C6H11NO3	Allysine(6-Oxo DL-Norleucine)	Others	Others	71594	58226	60921	137940	146480	138240	1.14861	2.21588	1.14788	up
Lmbn001676	C6H10O4	3-Hydroxy-3-Methyl-2-Oxopentanoic Acid	Organic acids	Organic acids	14464	18779	16967	58899	60749	64447	1.15533	3.6665	1.8744	up
mws0924	C6H10O4	2-Methylglutaric acid	Organic acids	Organic acids	262770	237860	264340	651460	686060	704090	1.16002	2.66888	1.41623	up
mws0208	C6H10O4	Adipic Acid	Organic acids	Organic acids	398800	337760	355600	932830	948800	921700	1.15764	2.56678	1.35996	up
pmb2826	C5H8O5	L-Citramalic acid*	Organic acids	Organic acids	1067000	1210000	1198300	538030	565420	583700	1.15436	0.485469	-1.04255	down
Lmxn006423	C7H5NOS	2(3H)-Benzothiazolone	Alkaloids	Alkaloids	191580	190420	193450	60669	65969	58778	1.16188	0.32221	-1.63392	down
Zmyn002323	C8H8O3	2-Hydroxyphenylacetic acid	Organic acids	Organic acids	2266.1	4307.1	3508.1	23014	19788	18411	1.13724	6.07194	2.60216	up
mws0437	C5H12O5	D-Arabitol	Others	Saccharides and Alcohols	19059	14987	19399	36242	36401	35850	1.1337	2.02999	1.02148	up
mws0213	C5H12O5	Ribitol	Others	Saccharides and Alcohols	28183	21908	25427	55371	54133	57269	1.14404	2.20839	1.14299	up
mws0254	C6H9N3O2	L-Histidine	Amino acids and derivatives	Amino acids and derivatives	564250	551810	680080	2740800	3004000	2704600	1.15885	4.7042	2.23395	up
pmp000098	C8H13NO2	Arecoline	Alkaloids	Piperidine alkaloids	139920	148810	160010	436030	517520	440810	1.1559	3.10728	1.63565	up
pmb0819	C10H8N2	3-Indoleacetonitrile	Alkaloids	Plumerane	84370	81905	98659	247460	240590	255700	1.15629	2.8073	1.48918	up
mws1478	C10H14N2	Nicotine	Alkaloids	Alkaloids	41326000	41246000	29611000	120470000	133510000	139110000	1.14396	3.50401	1.80901	up
pmb0142	C9H8O3	Caffeic aldehyde	Phenolic acids	Phenolic acids	394060	370560	368090	140560	133170	141160	1.1622	0.366281	-1.44898	down
mws0159	C9H8O3	Phenylpyruvic acid	Organic acids	Organic acids	232000	197600	212540	78237	97406	88676	1.1463	0.411622	-1.28061	down
mws0344	C5H10O6	D-Xylonic acid	Organic acids	Organic acids	2143800	1965000	1917400	3842900	4520500	3829600	1.14501	2.02333	1.01673	up
Lmrn003000	C9H10O3	2-Hydroxy-3-phenylpropanoic acid	Organic acids	Organic acids	138040	140620	167840	290540	305410	303510	1.14524	2.01447	1.0104	up
pme1383	C8H11NO3	Pyridoxine	Others	Vitamin	47968	27076	39653	9	9	9	1.16312	0.000235403	-12.0526	down
Zmyn000155	C7H14N2O3	N-α-Acetyl-L-ornithine	Amino acids and derivatives	Amino acids and derivatives	20218	28108	25431	44215	54715	49578	1.10647	2.01348	1.00969	up
mws0260	C6H14N4O2	L-Arginine	Amino acids and derivatives	Amino acids and derivatives	97586	77986	105510	272640	213060	221200	1.12752	2.51492	1.33052	up
pme2559	C6H9NO5	N-Acetyl-L-Aspartic Acid	Amino acids and derivatives	Amino acids and derivatives	354160	351490	318010	705660	677950	786920	1.15107	2.12036	1.08431	up
pme1651	C10H9NO2	Indole 3-acetic acid (IAA)	Alkaloids	Plumerane	32550	27688	31223	10565	18142	15972	1.05735	0.488503	-1.03356	down
mws4175	C6H8O6	D-Glucurono-6,3-lactone	Others	Saccharides and Alcohols	447150	409730	518400	13429	9681.3	9799.8	1.16137	0.0239297	-5.38505	down
Hmfn000531	C6H8O6	L-Ascorbic acid (Vitamin C)	Others	Vitamin	5362200	5640800	4668000	9	9	9	1.16403	1.72293e-06	-19.1467	down
Lmyp001840	C10H12N2O	6-Hydroxy-N-methylmyosmine*	Alkaloids	Alkaloids	685560	661050	745440	2314000	2270300	2165700	1.16131	3.2265	1.68997	up
pmf0323	C10H12N2O	Cotinine; (S)-1-Methyl-5-(3-pyridinyl)-2-pyrrolidinone*	Alkaloids	Alkaloids	33811	32698	27146	62142	79975	79349	1.12922	2.3647	1.24166	up
Lmyp001138	C10H14N2O	6-Hydroxynicotine	Alkaloids	Alkaloids	5258300	3780600	3948500	15054000	12013000	11402000	1.13029	2.96202	1.56658	up
Cmyp007180	C11H16O2	Dihydroactinidiolide	Others	Others	1117600	1068300	1004000	396270	408640	384330	1.16105	0.372814	-1.42347	down
Hmmp001310	C11H9NO2	3-Indoleacrylic acid	Alkaloids	Alkaloids	2357400	2461600	2405300	6775700	6228400	6356400	1.16216	2.67991	1.42219	up
pmn001492	C11H8O3	Ayapin	Lignans and Coumarins	Coumarins	36324	31483	37169	89450	87441	88041	1.15676	2.52374	1.33556	up
pme0137	C7H12N2O4	N-Acetyl-L-Glutamine	Amino acids and derivatives	Amino acids and derivatives	198740	195620	186120	697230	635290	732750	1.16096	3.55787	1.83101	up
pmn001380	C9H16O4	Eucommiol	Others	Others	40015	37523	37717	96729	102230	100970	1.16227	2.60231	1.37979	up
mws0237	C9H16O4	Azelaic acid	Organic acids	Organic acids	439000	464400	438080	1209900	1206700	1207700	1.1632	2.70172	1.43388	up
pme0122	C8H16N2O3	N6-Acetyl-L-lysine	Amino acids and derivatives	Amino acids and derivatives	208530	186770	175480	429410	435880	442870	1.15529	2.29188	1.19653	up
pmp001232	C12H14O2	Neoligustilide	Others	Others	16457	16505	19867	117690	214260	156290	1.14814	9.24189	3.20819	up
Zmyn000453	C6H8O7	Isocitric Acid*	Organic acids	Organic acids	8792900	10696000	9878000	2288200	2764000	2692600	1.15535	0.263725	-1.92289	down
mws0281	C6H8O7	Citric Acid*	Organic acids	Organic acids	74531000	69803000	69415000	20867000	17313000	21684000	1.15652	0.280067	-1.83616	down
Hmjp002337	C10H8O4	Isoscopoletin (6-Hydroxy-7-Methoxycoumarin)	Lignans and Coumarins	Coumarins	317070	350740	371350	101150	91180	63617	1.13949	0.246302	-2.0215	down
pme2993	C10H8O4	Scopoletin (7-Hydroxy-5-methoxycoumarin)	Lignans and Coumarins	Coumarins	30272000	36743000	31857000	12877000	13176000	12995000	1.15494	0.394935	-1.34031	down
mws0277	C7H12O6	Quinic Acid	Organic acids	Organic acids	3107200	2711600	2550700	617250	648570	407690	1.14263	0.199953	-2.32226	down
Cmyp009787	C13H20O	Damascenone	Others	Others	179760	170660	136970	84211	64780	91685	1.08942	0.493806	-1.01798	down
pme2743	C10H11NO3	N-Phenylacetylglycine	Amino acids and derivatives	Amino acids and derivatives	218910	220090	207770	86261	87494	85780	1.16305	0.401279	-1.31732	down
Lmyp008093	C13H22O	Solanone	Others	Others	3569600	3060700	2983000	6465100	6543400	7340200	1.14479	2.11672	1.08183	up
pme0534	C6H12O7	Gluconic acid	Others	Saccharides and Alcohols	656230	698910	713380	1634300	1659900	1658000	1.1621	2.39408	1.25947	up
Hmcp001105	C11H21NO2	5-(2-Hydroxypropyl)-hygrine	Alkaloids	Alkaloids	65311	74592	70975	8042.8	8857.2	8547.5	1.16287	0.120674	-3.05081	down
pmb2640	C12H24O2	Dodecanoic acid (Lauric acid)	Lipids	Free fatty acids	278550	271810	273540	120350	117810	123840	1.16318	0.439374	-1.18648	down
Wmhn001652	C11H8O4	3-Methoxy-juglone	Quinones	Quinones	10081000	9090900	9769300	19987000	21381000	21124000	1.15875	2.15927	1.11055	up
mws0282	C11H12N2O2	L-Tryptophan	Amino acids and derivatives	Amino acids and derivatives	11737000	11458000	12458000	25063000	25217000	24368000	1.16101	2.09374	1.06608	up
pmb0818	C11H11NO3	Methoxyindoleacetic acid	Alkaloids	Plumerane	1381400	1503100	1482000	4290200	4239300	4337900	1.16264	2.94685	1.55917	up
pmb1587	C13H18O2	4-Hydroxy-3,5-diisopropylbenzaldehyde	Phenolic acids	Phenolic acids	29903	29196	26476	8834.1	7311.8	10611	1.14281	0.312672	-1.67728	down
mws1212	C11H12O4	Methyl ferulate	Phenolic acids	Phenolic acids	16373	19803	22313	7140.5	3917.8	7295.5	1.09005	0.313799	-1.67209	down
mws2184	C11H12O4	Ethyl caffeate*	Phenolic acids	Phenolic acids	12681	10788	13109	2722.8	3884.6	2759.5	1.14341	0.25608	-1.96533	down
pme3443	C11H12O4	Sinapinaldehyde	Phenolic acids	Phenolic acids	3930	6216	7180.3	18567	16498	19275	1.10873	3.13627	1.64905	up
pmb2620	C11H12O4	3,4-Dimethoxycinnamic acid*	Phenolic acids	Phenolic acids	9693	12644	10062	3146.6	3988.1	2454.4	1.12525	0.295969	-1.75648	down
mws0853	C11H14O4	Sinapyl alcohol	Phenolic acids	Phenolic acids	7086.5	5058.2	4728.1	35581	44187	46090	1.15161	7.45922	2.89903	up
mws0677	C12H14N2O2	N-Acetyl-5-hydroxytryptamine	Alkaloids	Alkaloids	44582	60702	36578	84109	110940	111380	1.06354	2.16005	1.11106	up
mws4174	C8H15NO6	N-Acetyl-D-mannosamine	Others	Saccharides and Alcohols	11873	8510.5	6576.1	29064	28507	24191	1.10916	3.03276	1.60063	up
mws0520	C11H13NO4	N-Acetyl-L-tyrosine	Amino acids and derivatives	Amino acids and derivatives	14182	15079	9880.1	4723.3	3399.5	4894.1	1.10876	0.332563	-1.5883	down
mws4085	C11H12O5	Sinapic acid	Phenolic acids	Phenolic acids	10121	11490	14473	5167.3	4449.7	5210.2	1.12522	0.410908	-1.28311	down
pmb0490	C13H18N2O2	p-Coumaroylputrescine	Alkaloids	Phenolamine	123560	138690	128820	3362200	3254700	3289400	1.1638	25.3313	4.66285	up
Hmlp007639	C15H24O2	Capsidiol	Terpenoids	Sesquiterpenoids	14643	19251	11578	53317	55282	61956	1.13457	3.75077	1.90719	up
Lmyp010526	C15H14O3	Lapachol	Quinones	Quinones	71980	74572	84201	275320	224940	221610	1.15146	3.12832	1.64539	up
mws0976	C9H12N2O6	β-Pseudouridine	Nucleotides and derivatives	Nucleotides and derivatives	15820	12415	11859	9062.2	5106	5743.5	1.02303	0.496625	-1.00977	down
pmp000911	C15H16O3	Neolinderane	Terpenoids	Sesquiterpenoids	10240	11513	19584	4428.4	6822.5	6568.1	1.00092	0.431067	-1.21402	down
Lmcp005571	C15H20O3	Istanbulin B	Terpenoids	Sesquiterpenoids	13652	13263	16901	99621	116600	121880	1.15881	7.71638	2.94792	up
mws4008	C16H26O2	Sclareolide	Terpenoids	Ditepenoids	2928900	3070000	2876900	11664000	11641000	12369000	1.16313	4.01924	2.00692	up
pme3961	C10H13N5O3	2'-Deoxyadenosine	Nucleotides and derivatives	Nucleotides and derivatives	160630	186480	182530	79954	79277	97816	1.13476	0.485324	-1.04298	down
pmp000479	C16H29NO	N-Isobutyl-2E,4E-dodedienamide	Alkaloids	Alkaloids	2653.3	2734.9	3280.4	11505	10642	10834	1.15776	3.80465	1.92776	up
Lmmp001410	C13H20N2O3	Dihydrocaffeoylputrescine	Alkaloids	Phenolamine	395560	343160	390450	10233000	8347400	9268500	1.16283	24.6632	4.62429	up
mws0120	C8H20NO6P	Choline Alfoscerate	Lipids	PC	784460	859500	666610	1982600	2020000	2195800	1.14888	2.68263	1.42365	up
Lmtn004049	C15H20O4	Abscisic acid	Organic acids	Organic acids	69416	80285	78231	245590	245930	242720	1.16067	3.22131	1.68765	up
Lmlp003161	C14H20N2O3	N-Feruloylputrescine	Alkaloids	Phenolamine	351130	458350	569300	17696000	17274000	16532000	1.16062	37.3533	5.22316	up
Lmmp002013	C14H22N2O3	Dihydroferuloylputrescine	Alkaloids	Phenolamine	44852	47080	48787	1020800	1001100	962080	1.16386	21.2052	4.40635	up
mws1060	C10H12N4O5	9-(Arabinosyl)hypoxanthine	Nucleotides and derivatives	Nucleotides and derivatives	115200	112970	121560	264340	258690	255260	1.16198	2.2254	1.15407	up
pme3475	C15H12O5	Butin	Flavonoids	Dihydroflavone	11797	12650	14525	57890	53229	63937	1.15742	4.49184	2.16731	up
mws0914	C15H12O5	Pinobanksin	Flavonoids	Dihydroflavonol	11706	12404	13691	79666	86908	77129	1.16185	6.447	2.68863	up
pme0376	C15H12O5	Naringenin (5,7,4'-Trihydroxyflavanone)	Flavonoids	Dihydroflavone	10247	12334	10133	79301	80309	82877	1.16162	7.41233	2.88993	up
pme1201	C15H14O5	Phloretin	Flavonoids	Chalcones	15832	13855	13323	39456	42748	39457	1.15673	2.82867	1.50012	up
YC512117	C18H28O2	Stearidonic acid	Lipids	Free fatty acids	4699.6	5386.7	6577.5	35783	39861	31377	1.15466	6.42236	2.6831	up
YC512118	C18H35NO	Oleamide (9-Octadecenamide)	Lipids	Free fatty acids	89442	49563	56520	28543	29101	34007	1.035	0.468743	-1.09313	down
pmp001252	C17H17NO3	p-Coumaroyltyramine	Alkaloids	Phenolamine	14287	13557	12938	9	9	9	1.16404	0.000662057	-10.5608	down
mws0668	C10H12N4O6	Xanthosine	Nucleotides and derivatives	Nucleotides and derivatives	192690	193860	220020	464670	427290	445240	1.15511	2.20453	1.14047	up
pme0088	C15H10O6	Luteolin (5,7,3',4'-Tetrahydroxyflavone)	Flavonoids	Flavonoid	23627	22596	23483	198570	217290	214570	1.1636	9.04413	3.17698	up
mws1034	C16H14O5	Isosakuranetin (5,7-Dihydroxy-4'-methoxyflavanone)	Flavonoids	Dihydroflavone	23406	25772	25425	65121	60632	54052	1.15264	2.41016	1.26913	up
Hmcp004650	C16H30O4	Hexadecanedioic acid	Organic acids	Organic acids	24528	21001	43283	131100	90137	80821	1.07272	3.40109	1.766	up
pmp000488	C17H21NO3	1-[1-O-5(3,4-methylenedioxyphenyl)-2E-pentenyl]-piperidine	Alkaloids	Piperidine alkaloids	621330	619660	585520	1372500	1351500	1370200	1.16263	2.24154	1.16449	up
mws0064	C15H12O6	Eriodictyol (5,7,3',4'-Tetrahydroxyflavanone)	Flavonoids	Dihydroflavone	4070.2	3195.8	3359.7	8323.5	10957	9061.4	1.13592	2.6673	1.41538	up
pmb3081	C6H11PO11	Glucarate O-Phosphoric acid	Others	Saccharides and Alcohols	954850	735790	975060	412770	370990	441450	1.12413	0.45962	-1.12149	down
pmb0494	C15H22N2O4	Sinapoylputrescine	Alkaloids	Phenolamine	165220	148870	164690	361550	374070	366730	1.15988	2.30241	1.20315	up
pmb2787	C18H30O3	9-Oxo-10E,12Z-octadecadienoic acid	Lipids	Free fatty acids	32732	29948	33228	9784.6	11587	20244	1.04028	0.433912	-1.20453	down
pme1474	C11H15N5O3S	5'-Deoxy-5'-(methylthio)adenosine	Nucleotides and derivatives	Nucleotides and derivatives	28036000	29070000	27554000	9979000	9553600	9391800	1.16292	0.341654	-1.54939	down
Zmhn003269	C15H8O7	6-Hydroxyrhein	Quinones	Anthraquinone	539960	579800	558920	2045900	1971800	1993200	1.1633	3.58073	1.84025	up
pmp000001	C16H12O6	Hispidulin (5,7,4'-Trihydroxy-6-methoxyflavone)	Flavonoids	Flavonoid	2441.9	1495.1	3559.9	16483	16937	16418	1.1275	6.64781	2.73288	up
pmp001127	C16H12O6	Chrysoeriol	Flavonoids	Flavonoid	1414400	1465500	1399800	5104400	5019300	4844200	1.16343	3.49742	1.80629	up
Lmhn005110	C16H12O6	Aracarpene 1	Flavonoids	Isoflavones	856910	905100	909410	3022900	3102200	2983100	1.16332	3.4095	1.76956	up
Lmjp004941	C16H12O6	Rhamnocitrin (7-Methylkaempferol)	Flavonoids	Flavonoid	1392500	1402000	1439000	4955600	4908900	4879100	1.1639	3.4826	1.80017	up
pme2816	C20H28O2	4-Oxoretinol	Others	Vitamin	10590	9931.8	12913	9	9	9	1.16378	0.000807542	-10.2742	down
pme2954	C15H10O7	Quercetin	Flavonoids	Flavonols	49334	50504	45229	122350	126590	121270	1.16062	2.55199	1.35162	up
Zmhn000892	C13H18O8	4-O-Glucosyl-3,4-dihydroxybenzyl alcohol*	Phenolic acids	Phenolic acids	60857	68070	62447	246360	229110	233250	1.16187	3.70332	1.88882	up
Lmbn014696	C20H30O2	Pimaric acid	Terpenoids	Ditepenoids	104150	110700	113360	447070	409350	509300	1.15874	4.16112	2.05697	up
mws1655	C19H17N3O	Evodiamine	Alkaloids	Plumerane	240490	238960	248450	704460	729490	719470	1.16359	2.9584	1.56482	up
Lmlp001883	C17H21NO4	Scopolamine	Alkaloids	Alkaloids	9876.6	8947.8	6422.1	18317	20199	12232	1.00613	2.0101	1.00727	up
mws1604	C18H27NO3	Capsaicin	Alkaloids	Alkaloids	33394	30057	45633	91344	81310	85924	1.11643	2.37045	1.24516	up
pmb2855	C11H20N2O8	L-Glutamine-O-glycoside	Amino acids and derivatives	Amino acids and derivatives	7237.8	6476.5	6342.5	18185	18380	11628	1.09355	2.40283	1.26473	up
pmn001610	C20H36O2	Eicosadienoic acid	Lipids	Free fatty acids	60302	56293	49780	17683	27582	23169	1.11108	0.411324	-1.28165	down
pmb2857	C11H19NO9	L-Glutamic acid-O-glycoside	Amino acids and derivatives	Amino acids and derivatives	27897	27580	37165	10496	11591	8378.9	1.13018	0.328856	-1.60447	down
mws1433	C18H19NO4	N-Feruloyltyramine	Alkaloids	Phenolamine	1504700	1392200	1378200	124070	109610	120170	1.16328	0.08277	-3.59475	down
Hmjp005980	C18H19NO4	Cis-N-Feruloyltyramine	Alkaloids	Alkaloids	1521400	1426500	1409400	130940	104910	119010	1.16236	0.0814403	-3.61811	down
mws2627	C16H12O7	Tamarixetin (3,3',5,7-Tetrahydroxy-4'-Methoxyflavone)	Flavonoids	Flavonoid	38872	42311	39467	220000	244300	197900	1.16057	5.4886	2.45644	up
pmp000003	C16H12O7	Nepetin (5,7,3',4'-Tetrahydroxy-6-methoxyflavone)	Flavonoids	Flavonoid	3426500	3647700	3567400	19647000	19895000	19015000	1.16366	5.50265	2.46013	up
mws0066	C16H12O7	Isorhamnetin	Flavonoids	Flavonols	93925	97031	90492	651990	698540	633130	1.1633	7.04805	2.81722	up
Lmmn004912	C16H12O7	3-O-Methylquercetin	Flavonoids	Flavonols	1039500	1163600	1166200	6467600	6618100	6430200	1.16294	5.79227	2.53413	up
pme3459	C20H28O3	Cafestol	Terpenoids	Ditepenoids	36250	16930	20077	268340	308920	328160	1.14447	12.3595	3.62755	up
Hmsp007523	C20H30O3	Methyl-[8]-Shogaol	Phenolic acids	Phenolic acids	4164900	4250400	4181500	33312000	33553000	33915000	1.16404	8.00044	3.00008	up
mws0954	C20H32O3	5-Hydroxy-6,8,11,14-eicosatetraenoic acid	Lipids	Free fatty acids	3698.6	3687.8	4088.9	9318.3	9297.2	8283.3	1.15566	2.34406	1.22901	up
mws0879	C20H32O3	12S-Hydroxy-5Z,8Z,10E,14Z-eicosatetraenoic acid	Lipids	Free fatty acids	5691.8	4742.2	6297.3	31566	18789	20178	1.12743	4.21563	2.07575	up
YC512115	C19H20N2O3	Nicotine-N-glucoside	Alkaloids	Alkaloids	7585300	7473000	7896500	22899000	29168000	26642000	1.15605	3.42887	1.77773	up
YC512112	C16H24O5N2	Anabasine-glucoside	Alkaloids	Alkaloids	8151200	7909800	7824500	25124000	21897000	19840000	1.15349	2.79923	1.48503	up
mws0983	C20H39NO2	N-Oleoylethanolamine	Alkaloids	Alkaloids	21269	21801	22361	9803.8	10655	11118	1.15724	0.482597	-1.05111	down
Zmhn002301	C15H18O8	p-Coumaric acid-4-O-glucoside	Phenolic acids	Phenolic acids	2567000	2498400	2391600	5854200	5789300	5846400	1.16265	2.34543	1.22985	up
pmn001419	C15H18O8	1-O-[(E)-p-Cumaroyl]-D-glucose	Phenolic acids	Phenolic acids	4572000	4703700	4598200	11299000	11640000	10954000	1.16296	2.44293	1.28861	up
mws0884	C10H12N5O6P	Cyclic 3',5'-Adenylic acid	Nucleotides and derivatives	Nucleotides and derivatives	186330	183300	181720	51348	59455	54922	1.16112	0.30058	-1.73418	down
pmp001168	C17H14O7	Iristectorigenin B	Flavonoids	Isoflavones	12066	8935.2	12281	39489	43988	51285	1.14516	4.04907	2.01759	up
pmp000004	C17H14O7	4',5,7-Trihydroxy-3',6-dimethoxyflavone (Jaceosidin)	Flavonoids	Flavonoid	1754500	1814400	1844900	7989000	7720600	7577800	1.16358	4.30149	2.10484	up
Hmgp003130	C17H14O7	Iristectorigenin A	Flavonoids	Flavonoid	1793800	1808200	1764300	7941800	7844100	7491700	1.16367	4.33774	2.11694	up
pme3184	C10H14N5O6P	2'-Deoxyadenosine-5'-monophosphate	Nucleotides and derivatives	Nucleotides and derivatives	42056	37888	27547	78794	97357	96149	1.11257	2.53324	1.34098	up
pmp001012	C17H16O7	6-Hydroxy-1,2,3,7-tetramethoxyxanthone	Others	Xanthone	449530	470330	461810	2083000	2079200	2022800	1.1638	4.47647	2.16236	up
Hmyp003337	C18H20O6	Tabaisocoumarin D	Others	Others	9	9	9	36230	37121	37942	1.16407	4121.96	12.0091	up
Lmbp004842	C18H20O6	Rel-(5R,6S,7R)-5,6,7,8-Tetrahydro-5,6,7-trihydroxy-2-[2-(4-methoxyphenyl)ethyl]-4H-1-benzopyran-4-one	Others	Others	49243	41171	38699	101550	89779	110940	1.13621	2.34112	1.2272	up
Lmqn000432	C9H19O11P	1-(sn-Glycero-3-phospho)-1D-myo-inositol	Others	Saccharides and Alcohols	802040	926850	960110	2480100	1635400	2204000	1.10813	2.35013	1.23274	up
Hmln002806	C16H16O8	5-O-Caffeoylshikimic acid	Phenolic acids	Phenolic acids	1494400	1693500	1608100	410850	377840	415950	1.16136	0.251176	-1.99323	down
mws0932	C20H32O4	15-Hydroperoxyicosatetraenoic acid	Lipids	Free fatty acids	3547	2639.1	1801.9	50326	46277	38718	1.15159	16.9405	4.08241	up
YC512113	C16H22N2O6	Cotinine-glucoside*	Alkaloids	Alkaloids	118620	104150	93814	424750	382790	414640	1.15699	3.86052	1.9488	up
Lmyp000435	C16H22N2O6	Nicotine-N-glucuronide*	Alkaloids	Alkaloids	124390	99710	106890	358750	366430	407900	1.15521	3.42331	1.77539	up
pme3311	C6H14O12P2	D-Fructose-1,6-biphosphate	Others	Saccharides and Alcohols	14190	11060	9792.6	43270	33822	33998	1.13318	3.17014	1.66455	up
pma0149	C15H16O9	Sinapoyl malate	Phenolic acids	Phenolic acids	124480	117420	128190	50148	59200	58832	1.15083	0.45443	-1.13787	down
pme0519	C12H22O11	D-Sucrose*	Others	Saccharides and Alcohols	766110	708460	607470	1670400	1404800	1121300	1.08551	2.01557	1.01119	up
pmp000006	C18H16O7	Eupatilin (5,7-Dihydroxy-3',4',6-Trimethoxyflavone)	Flavonoids	Flavonoid	71031	67865	67851	339200	332170	327690	1.16376	4.83228	2.2727	up
Lmjn005592	C18H16O7	Cirsilineol (4',5-Dihydroxy-3',6,7-trimethoxyflavone)	Flavonoids	Flavonoid	105140	106730	103360	626130	624490	615240	1.16398	5.91904	2.56536	up
Hmhp005846	C18H16O7	Tenaxin I	Flavonoids	Flavonoid	72379	71037	68060	339570	342000	329230	1.16362	4.77974	2.25693	up
Lmmn000774	C15H20O9	Dihydrocaffeoylglucose	Phenolic acids	Phenolic acids	1728600	1716900	1750900	18788000	20369000	20676000	1.16372	11.5143	3.52536	up
mws0609	C10H12N5O7P	Guanosine 3',5'-cyclic monophosphate	Nucleotides and derivatives	Nucleotides and derivatives	116910	102080	97516	38179	40167	36443	1.15566	0.362676	-1.46325	down
mws1002	C17H14O8	Syringetin	Flavonoids	Flavonoid	12640	11852	14630	47142	48466	55358	1.15611	3.85885	1.94817	up
Zmap010726	C20H32O5	Balsamiferine E	Terpenoids	Sesquiterpenoids	2776900	2587200	2785600	1257200	1315600	1272400	1.1609	0.471821	-1.08369	down
Lmhp112042	C21H38O4	1-Linoleoylglycerol	Lipids	Glycerol ester	122980	117720	119580	44923	46021	46638	1.16337	0.381875	-1.38883	down
Lmhp012042	C21H38O4	2-Linoleoylglycerol	Lipids	Glycerol ester	400810	377100	353780	166790	159870	161160	1.1593	0.431054	-1.21406	down
pmb0296	C21H40O4	1-Oleoyl-Sn-Glycerol	Lipids	Glycerol ester	221690	199900	219600	77027	92331	81500	1.15377	0.391238	-1.35388	down
Hmmn003964	C16H24O9	7-Deoxyloganic acid	Terpenoids	Monoterpenoids	27468	28275	22836	60132	66606	45746	1.10356	2.19504	1.13425	up
Lmgn003073	C17H20O9	5-O-Feruloylquinic acid*	Phenolic acids	Phenolic acids	17391	17757	21074	49323	45602	50798	1.15221	2.59192	1.37402	up
Lmbp002309	C17H22O9	Sinapaldehyde-4-O-Glucoside	Phenolic acids	Phenolic acids	20472	11988	25983	97817	100890	79363	1.11497	4.75797	2.25035	up
pmn001695	C16H20O10	Trihydroxycinnamoylquinic acid	Phenolic acids	Phenolic acids	1634600	1565200	1660800	4391600	4294900	4080600	1.16213	2.62665	1.39322	up
pmb0489	C19H28N2O7	N-Glucosyl-p-coumaroylputrescine	Alkaloids	Phenolamine	7612.2	7028.8	8345.9	56868	51285	56553	1.16194	7.16521	2.84101	up
Hmln003529	C18H26O10	Benzyl β-primeveroside	Others	Others	95718	183720	152870	316670	411380	664020	1.03997	3.22009	1.6871	up
pmn001399	C20H22O9	2,4,6,4'-Tetrahydroxy-stilbene-2-O-glucoside*	Others	Stilbene	208880	261020	306180	937440	952410	1007500	1.14765	3.73331	1.90046	up
Zmsn001980	C21H28O8	Ixerisoside D	Terpenoids	Sesquiterpenoids	1725900	1695300	1707600	6045300	5331500	5393100	1.16136	3.26975	1.70918	up
Lmhn003494	C20H16O10	Caffeoylbenzoyltartaric acid	Phenolic acids	Phenolic acids	10276	11581	13445	38870	31682	50045	1.1288	3.41615	1.77237	up
pmb0580	C21H20O9	Chrysin-5-O-glucoside (Toringin)	Flavonoids	Flavonoid	189040	178740	185760	380240	429020	418400	1.15814	2.21783	1.14915	up
pmp000383	C21H22O9	Liquiritigenin-4'-O-Glucoside (Liquiritin)	Flavonoids	Dihydroflavone	81606	101520	79743	277540	199480	236510	1.1303	2.71439	1.44063	up
pmp000384	C21H22O9	Isoliquiritin	Flavonoids	Chalcones	61017	90459	55603	298320	287530	272700	1.13925	4.146	2.05172	up
Lmyp004617	C21H22O9	Pinocembrin-7-O-glucoside (Pinocembroside)	Flavonoids	Flavonoid	2691.4	2903.9	2874.7	17776	21061	23184	1.1602	7.32243	2.87232	up
pmp001014	C20H20O10	1-Glycosyloxy-2-hydroxy-4-methoxyxanthone	Others	Xanthone	9	9	9	48973	56459	50591	1.16402	5778.63	12.4965	up
Lmhp008337	C19H40NO7P	LysoPE 14:0(2n isomer)	Lipids	LPE	8413.2	7359.1	9477.7	4258.6	2485.9	5186.9	1.00404	0.472531	-1.08152	down
Lmhn002574	C20H16O11	Caffeoyl(p-Hydroxybenzoyl)tartaric acid	Phenolic acids	Phenolic acids	18684	18589	14852	5563.6	5532.8	4167.1	1.14198	0.292825	-1.77189	down
pmn001336	C21H20O10	Aloeemodin-8-O-glucoside	Quinones	Anthraquinone	4612.5	10475	10516	77852	58886	64129	1.1239	7.84529	2.97183	up
pmn001587	C18H24O12	Asperulosidic acid	Terpenoids	Monoterpenoids	10314	6934.4	7350.3	31510	39332	35418	1.14379	4.31974	2.11094	up
Lmtn002324	C19H28O11	Benzyl-(2''-O-glucosyl)glucoside	Phenolic acids	Phenolic acids	9822.8	10080	10554	70956	64629	67508	1.16333	6.66823	2.7373	up
mws2118	C21H24O10	Phloretin-2'-O-glucoside (Phlorizin)	Flavonoids	Chalcones	156610	193100	156330	82031	87463	76359	1.13603	0.485837	-1.04146	down
Lmhp008885	C20H42NO7P	LysoPE 15:0(2n isomer)	Lipids	LPE	15346	16751	14829	6224	7734.9	8698.8	1.11982	0.482839	-1.05039	down
pmp000550	C22H22O10	Calycosin-7-O-glucoside	Flavonoids	Isoflavones	90381	93698	102690	33183	33982	30449	1.15894	0.340392	-1.55473	down
Lmhp007836	C21H38NO7P	LysoPE 16:3	Lipids	LPE	19151	21166	16290	9714.4	7734.5	7491.5	1.12316	0.440589	-1.1825	down
mws1361	C21H22O11	Taxifolin-3-O-rhamnoside (Astilbin)	Flavonoids	Dihydroflavonol	19496	19599	17171	43101	39296	38133	1.15131	2.14215	1.09906	up
Lmhp008763	C21H42NO7P	LysoPE 16:1(2n isomer)	Lipids	LPE	26302	27270	19466	7473.1	5672.3	8088.3	1.13063	0.290721	-1.78229	down
pmd0160	C21H44NO7P	LysoPE 16:0(2n isomer)	Lipids	LPE	121500	93533	106180	39877	36104	34894	1.14921	0.345176	-1.5346	down
pmb0876	C21H44NO7P	LysoPE 16:0	Lipids	LPE	2104700	2057700	1838600	985480	885740	1028000	1.14816	0.483123	-1.04954	down
GQ512004	C25H33N3O5	N1-Dihydrocaffeoyl-N10-coumaroyl spermidine	Alkaloids	Phenolamine	114930	120240	128720	1076300	1102900	1100500	1.16354	9.01289	3.17199	up
Lmhn004756	C23H20O10	Cinnamoylferuloyltartaric acid	Phenolic acids	Phenolic acids	3012.7	2435.9	2709.1	6131.2	4364.4	6329	1.08997	2.06242	1.04434	up
pmb0464	C16H27NO14	L-Aspartic acid-O-diglucoside	Amino acids and derivatives	Amino acids and derivatives	2648000	2164800	1810000	6213500	6209200	8310400	1.12749	3.13056	1.64642	up
mws0034	C22H18O11	Epigallocatechin-3-gallate	Flavonoids	Flavanols	20846	20702	23379	8534.1	8454.6	7424.7	1.15543	0.376013	-1.41115	down
mws2220	C22H18O11	Gallocatechin 3-O-gallate	Flavonoids	Flavanols	18449	16777	18228	6617.7	7983.9	8961	1.1355	0.440801	-1.1818	down
pmp000579	C22H22O11	Diosmetin-7-O-galactoside	Flavonoids	Flavonoid	30494	27433	34955	212880	206550	201370	1.16079	6.68375	2.74066	up
pmn001468	C19H26O13	Sibiricose A3	Phenolic acids	Phenolic acids	4256.6	2704.4	2374.2	26087	22188	22626	1.14579	7.59502	2.92505	up
pme1398	C21H21O12+	Delphinidin-3-O-glucoside (Mirtillin)	Flavonoids	Anthocyanins	35454	35683	34137	70989	75187	84565	1.15337	2.19181	1.13213	up
pmd0130	C22H46NO7P	LysoPC 14:0	Lipids	LPC	18736	22542	22688	6325.6	6126.1	7581.6	1.14992	0.313187	-1.67491	down
Lmmp003167	C25H31N3O6	Bis(Caffeoyl)Spermidine	Alkaloids	Phenolamine	9060800	6602400	6887500	46903000	63552000	51092000	1.1534	7.16372	2.84071	up
pmn001726	C25H33N3O6	N1-Caffeoyl-N3-dihydrocaffeoyl spermidine	Alkaloids	Phenolamine	2907200	1420300	2045400	12738000	26177000	18472000	1.12469	9.00485	3.1707	up
Lmmp003112	C25H33N3O6	Caffeoyl-dihydrocaffeoyl spermidine	Alkaloids	Phenolamine	1153100	1322900	1296300	19004000	19112000	18977000	1.1635	15.1348	3.9198	up
Lmmp002914	C25H35N3O6	Bis(Dihydrocaffeoyl)spermidine	Alkaloids	Phenolamine	1145400	1153500	1181000	2535300	2303700	2541700	1.15943	2.12095	1.08471	up
pmn001727	C24H29NO9	N-(4-O-(Glucosyl)-E-feruloyl)-tyramine	Alkaloids	Phenolamine	347590	297420	322890	96105	78206	85065	1.15664	0.267978	-1.89981	down
Lmhp008589	C23H42NO7P	LysoPE 18:3(2n isomer)	Lipids	LPE	11337000	11219000	11308000	5310300	5208900	5081000	1.1634	0.460672	-1.11819	down
pmb0874	C23H44NO7P	LysoPE 18:2(2n isomer)	Lipids	LPE	21876000	22031000	22073000	7740300	7927700	7490700	1.16348	0.350996	-1.51047	down
pmb0881	C23H44NO7P	LysoPE 18:2	Lipids	LPE	2436600	2123100	2505800	669100	701370	771160	1.15698	0.303111	-1.72208	down
Hmgp002036	C22H22O12	Nepetin-7-O-glucoside	Flavonoids	Flavonoid	377380	701130	404810	1229400	945200	966420	1.02239	2.11756	1.0824	up
pmb2260	C23H46NO7P	LysoPC 15:1	Lipids	LPC	41143	38452	42194	9621.3	7543.3	9207.1	1.15782	0.216536	-2.20732	down
pmb2319	C23H48NO7P	LysoPC 15:0	Lipids	LPC	36132	42784	44315	12365	18580	12549	1.1211	0.352947	-1.50248	down
Lmhp009129	C23H48NO7P	LysoPC 15:0(2n isomer)	Lipids	LPC	311620	312190	320370	134850	139240	124620	1.16042	0.422282	-1.24372	down
HJN104	C21H22O13	Dihydromyricetin-3-O-glucoside	Flavonoids	Dihydroflavonol	48827	43180	46107	103460	120610	100870	1.15034	2.35269	1.23431	up
pmb3072	C22H26O12	3-O-p-Coumaroylshikimic acid-O-glucoside	Phenolic acids	Phenolic acids	162820	169520	192180	383710	364790	405920	1.1515	2.20091	1.1381	up
pmn001707	C30H46O5	Quillaic acid	Phenolic acids	Phenolic acids	1305600	1158000	1489300	518190	513610	558490	1.1474	0.40231	-1.31362	down
Hmjn003948	C30H48O5	Madasiatic acid	Terpenoids	Triterpene	102090	110980	97917	214730	301360	259230	1.1341	2.49309	1.31794	up
pma1303	C24H46NO7P	LysoPC 16:2	Lipids	LPC	48070	49894	56057	22264	14022	16646	1.12572	0.343667	-1.54091	down
pmb0863	C24H46NO7P	LysoPC 16:2(2n isomer)	Lipids	LPC	441770	435030	424440	156620	168120	153490	1.162	0.367519	-1.44411	down
pmp000608	C23H24O12	Aurantio-obtusin-6-O-Glucoside	Quinones	Anthraquinone	442580	424090	441560	1002900	1027200	970090	1.16251	2.29332	1.19744	up
Lmgp004829	C23H24O12	5,7,4'-Trihydroxy-6,8-dimethoxyisoflavone-7-O-galactoside	Flavonoids	Isoflavones	392980	394620	362550	891200	922440	954070	1.16059	2.40639	1.26687	up
pmb3042	C23H24O12	Tricin-5-O-Glucoside	Flavonoids	Flavonoid	325070	309810	321720	763020	615890	827590	1.13789	2.30661	1.20577	up
pmb0736	C23H24O12	Tricin-7-O-Glucoside	Flavonoids	Flavonoid	381770	411730	397730	903370	920320	886510	1.16204	2.27513	1.18595	up
pmp001164	C23H24O12	Iristectorin B	Flavonoids	Isoflavones	1450.7	2357.4	2659.6	6028.1	6199.3	9093.3	1.08912	3.29649	1.72093	up
pmp001270	C24H48NO7P	LysoPC 16:1	Lipids	LPC	1234500	1328100	1325900	489870	461740	498200	1.16141	0.372846	-1.42335	down
Lmhp008833	C24H48NO7P	LysoPC 16:1(2n isomer)	Lipids	LPC	600970	647120	653740	323540	320130	301020	1.15833	0.496727	-1.00948	down
pmb0855	C24H50NO7P	LysoPC 16:0	Lipids	LPC	7432800	6868200	7035800	3210100	3237700	3287700	1.16184	0.456277	-1.13202	down
pmd0132	C24H50NO7P	LysoPC 16:0(2n isomer)	Lipids	LPC	1912700	1816000	1691000	651690	633300	646470	1.16116	0.356378	-1.48852	down
pmb3061	C22H28O13	5-O-p-Coumaroylquinic acid O-glucoside*	Phenolic acids	Phenolic acids	11959	10050	10322	27742	29580	25869	1.15273	2.5731	1.36351	up
Lmhp009802	C25H46NO7P	LysoPE 20:3(2n isomer)	Lipids	LPE	12739	7789	13860	4425	3472	3416.6	1.09372	0.328998	-1.60385	down
Lmhp010040	C25H46NO7P	LysoPE 20:3	Lipids	LPE	7816.3	7876.2	7434.8	3146.7	4257.3	2938.5	1.12036	0.447199	-1.16101	down
Lmhp010514	C25H48NO7P	LysoPE 20:2(2n isomer)	Lipids	LPE	18990	21361	17862	5627.8	5183.9	5631.5	1.159	0.282466	-1.82385	down
Lmhp010757	C25H48NO7P	LysoPE 20:2	Lipids	LPE	6895.5	10137	10743	2856	2532.8	3445.2	1.1175	0.31805	-1.65267	down
Lmhp008718	C25H48NO7P	LysoPC 17:2	Lipids	LPC	298080	291620	270850	137690	138080	133500	1.16009	0.475591	-1.07221	down
pmn001564	C25H30O11	Shomaside E	Phenolic acids	Phenolic acids	7128.8	22457	8856.9	48401	48278	58588	1.0536	4.03892	2.01397	up
pmb2406	C25H52NO7P	LysoPC 17:0	Lipids	LPC	231740	257650	243820	116080	93722	115900	1.14367	0.444214	-1.17067	down
Lmhp009526	C27H46O9	2-α-Linolenoyl-glycerol-1-O-glucoside	Lipids	Glycerol ester	79953	87719	82542	37761	42272	41707	1.15519	0.486544	-1.03936	down
Lmhp009773	C27H46O9	1-α-Linolenoyl-glycerol-3-O-glucoside	Lipids	Glycerol ester	24625	20668	30075	6358.4	5916.3	9579.4	1.11609	0.289965	-1.78605	down
mws1584	C25H24O12	1,3-O-Dicaffeoylquinic Acid (Cynarin)	Phenolic acids	Phenolic acids	2208500	2410200	2393800	4659700	5824400	4698000	1.14065	2.16501	1.11437	up
pmp001279	C21H48N3O9P	Bis(N,N-Diethylethanaminium)-2-acetamido-1,5-anhydro-2-deoxy-1-[-hydroxy(phosphonato)methyl]-D-glucitol	Alkaloids	Alkaloids	263300	240840	227640	108580	116400	111620	1.15567	0.459974	-1.12037	down
pmb0854	C26H48NO7P	LysoPC 18:3	Lipids	LPC	343740	346390	341980	140930	148150	145450	1.16337	0.421011	-1.24807	down
pmp001273	C26H50NO7P	LysoPC 18:2	Lipids	LPC	227290	207940	362330	74946	63713	66896	1.12388	0.25773	-1.95607	down
pmp001251	C26H50NO7P	LysoPC 18:2(2n isomer)	Lipids	LPC	3841200	3584900	3417800	1650900	1587500	1524300	1.15836	0.439205	-1.18703	down
pmn001644	C23H20O14	Quercetin-3-O-(2''-acetyl)glucuronide	Flavonoids	Flavonols	4092.5	3861.4	4182.2	16426	12899	15776	1.15578	3.71627	1.89385	up
Li512111	C24H24O13	Isorhamnetin-3-O-(6''-acetylglucoside)	Flavonoids	Flavonols	19627	20353	15247	52442	65431	68161	1.14125	3.36853	1.75212	up
pmd0136	C26H54NO7P	LysoPC 18:0(2n isomer)	Lipids	LPC	18455	24882	24982	3275.9	5459.7	7041.1	1.10622	0.230927	-2.11449	down
pmb0746	C27H26O11	Tricin-4'-O-(guaiacylglycerol)ether	Flavonoids	Flavonoid	1244.6	4068.1	4806.8	16181	13792	17794	1.03777	4.72029	2.23888	up
pmp000234	C27H26O11	Salcolin A	Flavonoids	Flavonoid	3147.8	4965.6	4072.6	10232	11980	13507	1.11964	2.93115	1.55147	up
pmp000235	C27H26O11	Salcolin B	Flavonoids	Flavonoid	3475.3	3184.6	3178.8	13560	12877	16325	1.15753	4.34631	2.11979	up
Lmhp007840	C27H52NO7P	LysoPC 19:2	Lipids	LPC	12542	11738	10859	5596.2	4322.1	4976.5	1.14188	0.423882	-1.23826	down
pmp001274	C28H48NO7P	2-Hydroxy-5,8,11,14,17-icosapentaenoyloxy]propyl-2-(trimethylammonio)ethyl phosphate	Alkaloids	Alkaloids	386150	319750	320970	59859	67961	58224	1.15921	0.181176	-2.46454	down
Lmhp009890	C28H52NO7P	LysoPC 20:3	Lipids	LPC	110170	102330	107900	48349	51899	49833	1.16042	0.468418	-1.09413	down
pmd0146	C28H54NO7P	LysoPC 20:2(2n isomer)	Lipids	LPC	65842	59070	57906	19656	16286	19483	1.15549	0.30317	-1.7218	down
pmd0147	C28H54NO7P	LysoPC 20:2	Lipids	LPC	30914	30588	27443	9081.8	10331	9703.8	1.15885	0.327355	-1.61107	down
pmp000588	C25H24O14	Diosmetin-7-O-(6''-malonyl)glucoside	Flavonoids	Flavonoid	9385.7	8479.7	9803.7	37784	40612	39194	1.16157	4.24987	2.08742	up
Lmhp011549	C28H56NO7P	LysoPC 20:1	Lipids	LPC	58455	64481	58128	20450	19299	21189	1.16042	0.336555	-1.57109	down
HJAP064	C25H24O15	Isorhamnetin-3-O-(6''-malonylglucoside)	Flavonoids	Flavonoid	71236	70895	73926	209110	230310	205270	1.16127	2.98389	1.57719	up
Zmhp005139	C25H24O15	Tamarixetin-3-O-(6''-malonyl)glucoside	Flavonoids	Flavonoid	73255	71652	73761	209230	206490	189970	1.16186	2.76991	1.46984	up
pmb0492	C34H37N3O6	N',N'',N'''-p-Coumaroyl-cinnamoyl-caffeoyl spermidine	Alkaloids	Phenolamine	28872	26609	25341	10300	11142	14945	1.11653	0.450212	-1.15132	down
Lmqn000780	C17H27N3O17P2	Uridine 5'-diphospho-N-acetylglucosamine	Alkaloids	Alkaloids	35837	40025	35211	85512	94584	84781	1.1554	2.38471	1.25381	up
mws4134	C20H32N6O12S2	Oxiglutatione	Amino acids and derivatives	Amino acids and derivatives	589320	437140	489580	234830	204570	250680	1.12388	0.455186	-1.13547	down
pmp001254	C36H36N2O8	Grossamide	Alkaloids	Alkaloids	1154200	953750	930200	11332	10388	12770	1.16313	0.0113523	-6.46087	down
pmp001187	C36H36N2O8	1-(Dihydroxyphenyl)-N2,N3-bis(4-hydroxyphenethyl)-(5-8)-dimethoxy-1,2dihydronaphthalene-2,3-dicarboxamide	Alkaloids	Alkaloids	280020	239610	241910	3586.8	4448.1	3416	1.16287	0.0150365	-6.05539	down
pmp001253	C36H36N2O8	Cannabisin F	Alkaloids	Phenolamine	157550	142700	146990	10839	10041	11076	1.1635	0.0714516	-3.80689	down
pmp001310	C27H30O17	6-Hydroxykaempferol-3,6-O-Diglucoside*	Flavonoids	Flavonols	3034200	2937400	3131100	6960400	6453600	6101000	1.15695	2.14387	1.10022	up
Lmtp003677	C27H30O17	Quercetin-3-O-sophoroside (Baimaside)	Flavonoids	Flavonols	3303900	3222800	2589100	6288900	6311200	6376500	1.13914	2.08173	1.05778	up
pmn001723	C31H43N3O11	Lycibarbarspermidine A*	Alkaloids	Alkaloids	28321	32868	35294	282540	265900	233280	1.16019	8.10215	3.01831	up
pmn001724	C31H43N3O11	Lycibarbarspermidine B*	Alkaloids	Alkaloids	35280	24945	34759	226730	317740	303980	1.15261	8.93256	3.15907	up
Hmln005776	C32H52O13	Capsianoside IV	Terpenoids	Ditepenoids	292380	331710	313030	696660	622940	734050	1.15038	2.19145	1.13188	up
pmb0713	C29H34O17	Tricin-7-O-(2''-O-glucosyl)glucoside	Flavonoids	Flavonoid	14985	17457	22406	45893	48589	48077	1.13081	2.59916	1.37805	up
pmp001190	C37H38N2O9	(5-8)-Hydroxy-1-(hydroxylmethoxyphenyl)-N2,N3-bis(4-hydroxyphenethyl)-(5-8)-dimethoxy-1,2-dihydronaphthalene-2,3-dicarboxamide	Alkaloids	Alkaloids	19031	14853	17031	9	9	9	1.16386	0.000530296	-10.8809	down
Hmln004940	C32H52O14	Capsianoside I	Terpenoids	Ditepenoids	442890	402060	333870	1485600	1621100	1652900	1.1547	4.0376	2.0135	up
pmp000158	C35H46O13	Trichilin B	Terpenoids	Triterpene	26859	19621	22291	39334	58699	42665	1.06935	2.04589	1.03273	up
Lmhp008744	C33H56O14	1-α-Linolenoyl-glycerol-2,3-di-O-glucoside	Lipids	Glycerol ester	9818.4	9239	8267.3	4832.2	4565.6	4152.2	1.1434	0.495888	-1.01191	down
Lmhp009190	C33H58O14	2-Linoleoylglycerol-1,3-di-O-glucoside	Lipids	Glycerol ester	22492	22272	20245	10142	11813	9785.8	1.14453	0.488252	-1.0343	down
Lmsn006839	C36H58O12	2α,3β,19α,23,24-Pentahydroxyolean-12-en-28-oic acid-28-O-glucoside	Terpenoids	Triterpene	39567	47445	58003	113400	123090	100330	1.11675	2.32266	1.21578	up
Lmfp004911	C39H65NO12	γ-Tomatine	Alkaloids	Steroid alkaloids	84440	124670	79575	32530	37216	45462	1.08928	0.399079	-1.32526	down
pmb0639	C33H40O20	Apigenin-8-C-glucoside-7-O-Sophoroside	Flavonoids	Flavonoid carbonoside	28999	20889	33996	12237	12422	10704	1.09622	0.42157	-1.24615	down
pmb0672	C37H38O18	Isovitexin-7-O-(6''-feruloyl)glucoside	Flavonoids	Flavonoid carbonoside	7116.3	5409.7	4385	32808	29652	28249	1.14694	5.36391	2.42328	up
pmb0592	C34H42O20	Chrysoeriol-7-O-rutinoside-5-O-glucoside	Flavonoids	Flavonoid	23354	16666	24270	104910	102680	104370	1.15121	4.85239	2.27869	up
pmn001323	C48H80O17	Saikosaponin F	Terpenoids	Triterpene	12055	12344	11943	37872	36316	45168	1.15656	3.28424	1.71556	up
Lmmn005092	C47H72O20	Medicagenic acid-3-O-glucuronide-28-O-rhamnosyl(1,2)-arabinoside	Terpenoids	Triterpene Saponin	5237.3	5957.9	7905	19933	18240	23466	1.1318	3.22714	1.69026	up
