# Supplementary material for: Overexpression of Pennisetum purpureum CCoAOMT Contributes to Lignin Deposition and Drought Tolerance by Promoting the Accumulation of Flavonoids in Transgenic Tobacco
Source: Front Plant Sci. 2022 May 10;13:884456. doi: 10.3389/fpls.2022.884456 (PMC9129916; doi:10.3389/fpls.2022.884456)
Supplement: Supplementary file 6 [file Table_6.XLSX]

## Sheet: Sheet1
Supplementary Table 6 The list of KEGG pathways annotated of differentially metabolites for OE-CK versus OE-Drought group
Kegg_level_1	Kegg_pathway	ko_id	P_value	DA_score	Up_num	Down_num
Metabolism	Flavonoid biosynthesis	ko00941	0.0172707	0.352941	8	2
Metabolism	Arachidonic acid metabolism	ko00590	0.0318291	1	3	0
Metabolism	Arginine and proline metabolism	ko00330	0.0535381	0.411765	8	1
Metabolism	Tryptophan metabolism	ko00380	0.0798853	0.230769	5	2
Metabolism	Nicotinate and nicotinamide metabolism	ko00760	0.0963391	0	4	4
Metabolism	Biosynthesis of secondary metabolites	ko01110	0.098924	0.105691	29	16
Metabolism	Tropane, piperidine and pyridine alkaloid biosynthesis	ko00960	0.118348	0.214286	5	2
Metabolism	Flavone and flavonol biosynthesis	ko00944	0.146033	0.5	6	0
Metabolism	Valine, leucine and isoleucine degradation	ko00280	0.187545	0.2	2	1
Metabolism	Phenylalanine, tyrosine and tryptophan biosynthesis	ko00400	0.202732	0	3	3
Metabolism	D-Arginine and D-ornithine metabolism	ko00472	0.239655	0.666667	2	0
Environmental Information Processing	Plant hormone signal transduction	ko04075	0.239655	0	1	1
Metabolism	Phenylalanine metabolism	ko00360	0.266019	0	3	3
Metabolism	Benzoxazinoid biosynthesis	ko00402	0.319018	1	1	0
Metabolism	Acridone alkaloid biosynthesis	ko01058	0.319018	-1	0	1
Metabolism	Caffeine metabolism	ko00232	0.319018	1	1	0
Metabolism	Ether lipid metabolism	ko00565	0.319018	1	1	0
Metabolism	Sesquiterpenoid and triterpenoid biosynthesis	ko00909	0.319018	1	1	0
Metabolism	Carotenoid biosynthesis	ko00906	0.319018	1	1	0
Metabolism	Purine metabolism	ko00230	0.333544	-0.133333	2	4
Metabolism	2-Oxocarboxylic acid metabolism	ko01210	0.343451	0.0416667	5	4
Metabolism	Glucosinolate biosynthesis	ko00966	0.396085	0.142857	2	1
Metabolism	Valine, leucine and isoleucine biosynthesis	ko00290	0.401135	0.2	3	1
Metabolism	Phenylpropanoid biosynthesis	ko00940	0.465834	-0.15	2	5
Metabolism	Citrate cycle (TCA cycle)	ko00020	0.497152	-0.375	0	3
Metabolism	Riboflavin metabolism	ko00740	0.536933	0.5	1	0
Metabolism	Monoterpenoid biosynthesis	ko00902	0.536933	0.5	1	0
Metabolism	Cutin, suberine and wax biosynthesis	ko00073	0.536933	0.5	1	0
Metabolism	Anthocyanin biosynthesis	ko00942	0.536933	0.5	1	0
Metabolism	Alanine, aspartate and glutamate metabolism	ko00250	0.567513	-0.166667	1	3
Metabolism	Butanoate metabolism	ko00650	0.589108	-0.111111	1	2
Metabolism	Metabolic pathways	ko01100	0.609464	0.0731707	48	30
Metabolism	Lysine degradation	ko00310	0.669668	0.1	2	1
Metabolism	Biosynthesis of various secondary metabolites - part 2	ko00998	0.669668	0.1	2	1
Genetic Information Processing	Aminoacyl-tRNA biosynthesis	ko00970	0.680267	0.0588235	3	2
Metabolism	Isoflavonoid biosynthesis	ko00943	0.685571	0.333333	1	0
Metabolism	Indole alkaloid biosynthesis	ko00901	0.685571	0.333333	1	0
Metabolism	Biosynthesis of amino acids	ko01230	0.735511	0.0222222	7	6
Metabolism	Pantothenate and CoA biosynthesis	ko00770	0.738182	0.0909091	2	1
Metabolism	Pentose and glucuronate interconversions	ko00040	0.738182	0.272727	3	0
Metabolism	Arginine biosynthesis	ko00220	0.738182	0.0909091	2	1
Metabolism	Zeatin biosynthesis	ko00908	0.783838	-0.25	0	2
Metabolism	beta-Alanine metabolism	ko00410	0.783838	0	1	1
Metabolism	Isoquinoline alkaloid biosynthesis	ko00950	0.786812	-0.25	0	1
Metabolism	Stilbenoid, diarylheptanoid and gingerol biosynthesis	ko00945	0.786812	-0.25	0	1
Metabolism	Oxidative phosphorylation	ko00190	0.786812	-0.25	0	1
Metabolism	Glutathione metabolism	ko00480	0.795072	-0.0833333	1	2
Metabolism	Tyrosine metabolism	ko00350	0.841381	-0.230769	0	3
Metabolism	Neomycin, kanamycin and gentamicin biosynthesis	ko00524	0.855667	0.2	1	0
Metabolism	Monobactam biosynthesis	ko00261	0.855667	0.2	1	0
Metabolism	Carbon metabolism	ko01200	0.886263	-0.0454545	2	3
Metabolism	Biosynthesis of unsaturated fatty acids	ko01040	0.902429	-0.166667	0	1
Metabolism	Glycerophospholipid metabolism	ko00564	0.902429	0.166667	1	0
Metabolism	Fatty acid biosynthesis	ko00061	0.902429	-0.166667	0	1
Metabolism	Vitamin B6 metabolism	ko00750	0.902429	-0.166667	0	1
Metabolism	Cyanoamino acid metabolism	ko00460	0.902429	-0.166667	0	1
Metabolism	Pyruvate metabolism	ko00620	0.902429	-0.166667	0	1
Metabolism	C5-Branched dibasic acid metabolism	ko00660	0.913871	0	1	1
Metabolism	Glycine, serine and threonine metabolism	ko00260	0.913871	0.181818	2	0
Metabolism	Amino sugar and nucleotide sugar metabolism	ko00520	0.913871	0.181818	2	0
Metabolism	Lysine biosynthesis	ko00300	0.93414	0.142857	1	0
Metabolism	Ascorbate and aldarate metabolism	ko00053	0.937631	-0.166667	0	2
Metabolism	Glyoxylate and dicarboxylate metabolism	ko00630	0.955131	-0.153846	0	2
Metabolism	Pentose phosphate pathway	ko00030	0.955612	0.125	1	0
Metabolism	alpha-Linolenic acid metabolism	ko00592	0.955612	0.125	1	0
Metabolism	Histidine metabolism	ko00340	0.955612	0.125	1	0
Metabolism	Starch and sucrose metabolism	ko00500	0.955612	0.125	1	0
Metabolism	Carbon fixation in photosynthetic organisms	ko00710	0.970128	0.111111	1	0
Metabolism	Biosynthesis of cofactors	ko01240	0.971664	-0.12766	2	8
Environmental Information Processing	ABC transporters	ko02010	0.98477	0.0789474	5	2
Metabolism	Galactose metabolism	ko00052	0.986534	0.0909091	1	0
Metabolism	Pyrimidine metabolism	ko00240	0.988619	-0.117647	0	2
Metabolism	Cysteine and methionine metabolism	ko00270	0.995972	-0.0714286	0	1
Metabolism	Linoleic acid metabolism	ko00591	0.998213	-0.0625	0	1
