# Supplementary material for: Overexpression of Pennisetum purpureum CCoAOMT Contributes to Lignin Deposition and Drought Tolerance by Promoting the Accumulation of Flavonoids in Transgenic Tobacco
Source: Front Plant Sci. 2022 May 10;13:884456. doi: 10.3389/fpls.2022.884456 (PMC9129916; doi:10.3389/fpls.2022.884456)
Supplement: Supplementary file 7 [file Table_7.XLSX]

## Sheet: Sheet1
	Supplementary Table 7 The Venn results of WT-CK versus WT-Drought and OE-CK versus OE-Drought
Index	Formula	Compounds	Class I	Class II	WT-CK vs WT-Drought	OE-CK vs OE-Drought	WT-CK1	WT-CK2	WT-CK3	OE-CK1	OE-CK2	OE-CK3	WT-Drought4	WT-Drought5	WT-Drought6	OE-Drought4	OE-Drought5	OE-Drought6
pme3005	C3H7NO	N,N-Dimethylformamide	Alkaloids	Alkaloids	down	down	137260	179360	141510	133320	147090	135360	51832	37046	28952	29850	19822	28075
pmb0782	C5H11N	Piperidine	Alkaloids	Alkaloids	up	FALSE	329500	332780	298970	1322300	1525000	1355700	1041300	1047600	979910	1350100	1203100	1317700
pme2292	C4H12N2	Putrescine	Alkaloids	Phenolamine	FALSE	up	1127000	1080400	1013700	795550	958550	984980	629960	715300	756530	2602500	2807200	2495800
mws4052	C4H7NO2	1-Aminocyclopropane-1-carboxylic acid	Organic acids	Organic acids	up	FALSE	5767.9	6690.3	8984.7	106380	92292	132900	49035	45241	60235	72139	87283	77112
ML10172161	C3H4O4	Hydroxypyruvic acid	Organic acids	Organic acids	up	FALSE	51694	50585	45980	55982	44240	53231	106460	112920	84547	81062	62959	77251
mws0376	C4H4O4	Fumaric acid	Organic acids	Organic acids	FALSE	down	2873900	1900800	3067600	2933100	3784400	3130600	2114000	2084400	2335500	1444500	1407700	1252400
pme0271	C4H4O4	Maleic acid	Organic acids	Organic acids	FALSE	down	18774	20252	18063	15179	17042	18788	10562	12641	13369	10635	6594.9	6021.6
pme0275	C5H8O3	4-Oxopentanoic Acid	Organic acids	Organic acids	up	up	23799	19087	14921	16602	20398	15832	68993	56369	57852	79122	88303	80326
mws0823	C5H8O3	3-Methyl-2-Oxobutanoic acid	Organic acids	Organic acids	up	up	131270	121920	115330	98580	109090	93510	298780	306050	311990	429380	420190	428280
pmb1096	C8H7N	Indole	Alkaloids	Plumerane	up	up	23142	21967	22190	67202	55831	62399	139840	131980	135130	117010	134830	131190
pme0120	C5H11NO2	5-Aminovaleric acid	Amino acids and derivatives	Amino acids and derivatives	down	down	547280	510780	530510	1033000	1022200	916310	177780	157930	150840	265360	304590	289510
mws0147	C5H10O3	β-Hydroxyisovaleric acid	Organic acids	Organic acids	up	up	106650	109300	95871	121670	130780	131700	238260	218060	246850	259150	277380	261380
pmp001287	C8H9N	N-Benzylmethylene isomethylamine	Alkaloids	Alkaloids	up	FALSE	9372300	9574300	9637700	19820000	19862000	19814000	25927000	25828000	26820000	28723000	29264000	30167000
pma0134	C4H8O4	D-(-)-Threose	Others	Saccharides and Alcohols	FALSE	down	39906	50678	44430	43962	75875	61250	30633	36112	33016	29397	29925	26101
pmb0069	C7H7NO	Benzamide	Phenolic acids	Phenolic acids	up	FALSE	3954200	3863600	4006400	6667400	6394800	6260900	9122800	9463800	9224400	10455000	10739000	10596000
mws0491	C8H11N	Phenethylamine	Alkaloids	Alkaloids	up	FALSE	13104000	12907000	13245000	21129000	20794000	20877000	29677000	30176000	30015000	34114000	34567000	33775000
Lmgp002593	C7H6O2	3-hydroxybenzaldehyde*	Organic acids	Organic acids	up	up	9	9	9	9	9	9	57255	54820	56428	58252	56638	70513
mws0133	C6H6N2O	Nicotinamide	Others	Vitamin	FALSE	down	1523800	1463900	1518400	1751100	1828100	1745300	806340	787870	835070	738270	757990	774860
pme2134	C4H10O4	D-Threitol	Others	Saccharides and Alcohols	FALSE	up	217710	245050	225020	167960	144620	138780	361720	402910	452820	314180	320250	327830
pme0490	C6H5NO2	Nicotinic acid (Vitamin B3)	Others	Vitamin	down	down	108290	94083	129040	65164	76061	72020	41298	45003	43430	33914	32770	38618
pmp001086	C6H6O3	5-Hydroxymethylfurfural	Phenolic acids	Phenolic acids	up	up	27100	37417	32245	55866	41038	39516	75215	78198	89077	115950	118560	126720
ML10181668	C6H11NO2	Cycloleucine	Amino acids and derivatives	Amino acids and derivatives	up	FALSE	70874	83547	76192	378330	400990	397820	299870	304300	316600	519020	545100	522120
Zmgn000217	C5H6O4	Methylenesuccinic acid	Organic acids	Organic acids	up	FALSE	9	9	9	16515	13027	11634	34033	31847	22003	22678	20929	15652
pme2693	C6H14N2O	N-Acetylputrescine	Alkaloids	Phenolamine	FALSE	up	1700900	1637000	1536600	2325600	2391100	2262100	2536700	2546600	2432300	5548600	5839500	5909100
pmb0501	C5H14N4	Agmatine	Alkaloids	Phenolamine	FALSE	up	1725000	1692000	1691400	2463300	2670500	2379700	2682300	2665700	2574600	5903800	6401300	6469200
ML10197929	C4H9N3O2	Creatine	Others	Others	FALSE	up	153990	183830	133200	198460	145810	150040	320380	306660	278210	382350	320510	313660
pmp001198	C6H13NO2	6-Deoxyfagomine	Alkaloids	Alkaloids	down	down	360820	200370	317640	796070	989730	914270	9	9	9	9	9	9
mws0227	C6H13NO2	L-Leucine	Amino acids and derivatives	Amino acids and derivatives	FALSE	down	6961000	7928400	7350600	19666000	18066000	17316000	7945600	7613200	7671100	8735200	8455600	8857600
mws1587	C6H13NO2	L-Norleucine	Amino acids and derivatives	Amino acids and derivatives	FALSE	down	6420700	7377700	6844600	18021000	16719000	16579000	7457700	6834600	6957500	8255000	7619500	8240700
Lmbn001288	C5H8O4	2-Hydroxy-2-methyl-3-oxobutanoic acid	Organic acids	Organic acids	up	up	74000	77320	83651	82456	66842	71408	181670	169880	167760	220110	220270	224380
Lmbn001364	C5H8O4	4-Hydroxy-2-Oxopentanoic Acid	Organic acids	Organic acids	up	up	85230	77882	87045	79553	78354	66079	177810	180620	200100	212310	227010	215620
Lmmn000806	C5H8O4	Dimethylmalonic acid	Organic acids	Organic acids	up	up	82155	73148	77641	64632	67649	69920	167240	163030	183460	202650	224090	214020
Lmgn000160	C4H8N2O3	3-Ureidopropionic Acid	Organic acids	Organic acids	down	down	17197	18112	14690	44747	46542	41486	6232.7	5305.6	4292	5331.9	9233.1	4595.6
mws0001	C4H8N2O3	L-Asparagine	Amino acids and derivatives	Amino acids and derivatives	down	down	284050	278770	281590	563410	675110	554220	123100	100770	108870	200520	173920	184060
Lmrn002746	C6H12O3	2-Hydroxy-4-methylpentanoic acid	Organic acids	Organic acids	up	up	54061	63765	60023	59824	63860	66056	172310	152870	165450	122040	151470	153750
pme0040	C5H5N5	Adenine	Nucleotides and derivatives	Nucleotides and derivatives	FALSE	down	1705400	1567400	1713400	1856200	1559800	1437100	720950	867890	934780	648850	634290	786310
Lmxp000939	C5H5N5	Zarzissine	Alkaloids	Alkaloids	down	down	2270100	2124400	2196900	2385400	1961500	1981700	1009700	1099600	1066300	1084100	939920	1025600
mws0889	C4H8O5	D-Threonic Acid	Others	Saccharides and Alcohols	up	up	8573400	8797600	8566800	10137000	10088000	10269000	18828000	19517000	19678000	25117000	24599000	24877000
Hmbn002174	C8H8O2	4-Hydroxyacetophenone	Phenolic acids	Phenolic acids	FALSE	down	6605.2	3442.6	5816.4	5559.2	6078.8	5983.5	4059.4	3165.3	2698.5	2554.8	3333.1	2495.7
mws0146	C7H7NO2	Nicotinic Acid Methyl Ester(Methyl Nicotinate)	Alkaloids	Alkaloids	FALSE	down	47820	48061	42906	115190	123980	114560	47186	36719	37532	31006	38137	34388
pme2268	C7H7NO2	Trigonelline	Alkaloids	Alkaloids	up	up	5484800	6025400	5642800	9947600	9893400	8394400	16126000	15548000	14429000	24538000	23395000	25724000
mws1078	C7H7NO2	Anthranilic Acid	Phenolic acids	Phenolic acids	down	down	65207	47033	62310	32537	39093	47296	13039	14181	10317	14280	9716.7	16311
pme1738	C7H9N2O	3-Carbamyl-1-methylpyridinium(1-Methylnicotinamide)	Alkaloids	Alkaloids	FALSE	up	5372.9	5788	3067.3	10680	9336.4	5271.1	13651	21420	9361.7	30566	23118	27841
pme1002	C8H11NO	L-Tyramine	Amino acids and derivatives	Amino acids and derivatives	down	down	2187900	2521300	2162000	2762800	2350000	2468800	1189700	1181000	1005100	1075500	911300	845910
pme3207	C6H6O4	Muconic acid	Organic acids	Organic acids	down	FALSE	260910	264520	243030	159230	156750	157740	103110	113670	102080	110990	125880	126440
mws0340	C6H8O4	2,3-Dimethylsuccinic acid	Amino acids and derivatives	Amino acids and derivatives	FALSE	up	3794.7	3418.1	4305.1	7599.1	6758.8	4468.4	10538	5234.8	9677.3	14937	11505	14771
pme0295	C6H11NO3	4-Acetamidobutyric acid	Organic acids	Organic acids	FALSE	up	119240	100740	128400	128440	127460	114250	191560	205730	173760	284510	264050	264360
pme3351	C6H11NO3	Allysine(6-Oxo DL-Norleucine)	Others	Others	FALSE	up	73580	77276	72015	71594	58226	60921	97096	99644	93320	137940	146480	138240
Lmbn001676	C6H10O4	3-Hydroxy-3-Methyl-2-Oxopentanoic Acid	Organic acids	Organic acids	up	up	6440.6	8349.1	12240	14464	18779	16967	34644	31129	37984	58899	60749	64447
Wmzn000227	C6H10O4	2,2-Dimethylsuccinic acid	Organic acids	Organic acids	down	FALSE	17207	10417	12613	12868	10743	14029	5381.8	3626	2236.8	14625	8019.9	7136.7
mws0924	C6H10O4	2-Methylglutaric acid	Organic acids	Organic acids	FALSE	up	258670	236510	218710	262770	237860	264340	446270	396330	467160	651460	686060	704090
mws0208	C6H10O4	Adipic Acid	Organic acids	Organic acids	FALSE	up	331980	422050	317770	398800	337760	355600	632780	645330	667630	932830	948800	921700
pme0193	C5H10N2O3	L-Glutamine	Amino acids and derivatives	Amino acids and derivatives	up	FALSE	1144100	1150300	1098300	6089000	6007000	6464900	5073000	5216200	5418700	8532400	8538300	8428700
pme0026	C6H14N2O2	L-Lysine	Amino acids and derivatives	Amino acids and derivatives	up	FALSE	1152500	1094300	1074700	5909600	6074400	6249600	4988200	4851200	5385700	8594100	8699200	8380600
pmb2826	C5H8O5	L-Citramalic acid*	Organic acids	Organic acids	FALSE	down	1200600	1184000	1253800	1067000	1210000	1198300	759060	775960	824310	538030	565420	583700
Lmxn006423	C7H5NOS	2(3H)-Benzothiazolone	Alkaloids	Alkaloids	FALSE	down	167350	161010	168110	191580	190420	193450	83954	86302	84448	60669	65969	58778
Zmyn002323	C8H8O3	2-Hydroxyphenylacetic acid	Organic acids	Organic acids	up	up	2152.7	2714.1	4845.9	2266.1	4307.1	3508.1	10235	16242	14360	23014	19788	18411
mws0437	C5H12O5	D-Arabitol	Others	Saccharides and Alcohols	up	up	29103	28958	20955	19059	14987	19399	50659	50878	62261	36242	36401	35850
mws0213	C5H12O5	Ribitol	Others	Saccharides and Alcohols	FALSE	up	33301	41536	34925	28183	21908	25427	69350	73154	67364	55371	54133	57269
mws0444	C7H7NO3	3-Aminosalicylic acid	Phenolic acids	Phenolic acids	down	FALSE	83874	80429	76383	69696	60348	56614	27236	33332	28672	22738	37203	37047
mws0254	C6H9N3O2	L-Histidine	Amino acids and derivatives	Amino acids and derivatives	up	up	85330	94951	73808	564250	551810	680080	1154900	1179900	1600600	2740800	3004000	2704600
pmp000098	C8H13NO2	Arecoline	Alkaloids	Piperidine alkaloids	up	up	44182	35214	36728	139920	148810	160010	248900	281070	358200	436030	517520	440810
pmb0819	C10H8N2	3-Indoleacetonitrile	Alkaloids	Plumerane	up	up	23662	22352	25679	84370	81905	98659	245500	270760	252280	247460	240590	255700
mws1478	C10H14N2	Nicotine	Alkaloids	Alkaloids	up	up	37561000	27478000	26081000	41326000	41246000	29611000	91924000	102750000	94433000	120470000	133510000	139110000
pmb0142	C9H8O3	Caffeic aldehyde	Phenolic acids	Phenolic acids	down	down	327800	337760	343780	394060	370560	368090	161670	141310	141220	140560	133170	141160
mws0159	C9H8O3	Phenylpyruvic acid	Organic acids	Organic acids	FALSE	down	65781	77362	92778	232000	197600	212540	76688	78899	102160	78237	97406	88676
pme0021	C9H11NO2	L-Phenylalanine	Amino acids and derivatives	Amino acids and derivatives	up	FALSE	417270	427310	418630	898940	846710	872670	1177700	1110500	1161400	1293300	1329600	1344000
pme0282	C8H6O4	Phthalic acid*	Organic acids	Organic acids	up	FALSE	197940	189160	209740	1086700	1114900	1072100	485640	437500	460400	760940	748050	845900
pme0281	C8H6O4	Terephthalic acid*	Phenolic acids	Phenolic acids	up	FALSE	2290800	2476200	2499000	10958000	11664000	10847000	5555100	5419900	5481500	8731800	8885700	8791400
pmc0274	C6H6N4S	6-Methylmercaptopurine	Nucleotides and derivatives	Nucleotides and derivatives	up	FALSE	2653100	2554100	2685200	5748800	5809800	5917400	7936000	8040000	7965300	8891300	9351900	9480300
mws0344	C5H10O6	D-Xylonic acid	Organic acids	Organic acids	FALSE	up	1745500	1805100	1754500	2143800	1965000	1917400	2937200	2837500	2979700	3842900	4520500	3829600
mws0467	C9H10O3	3-(4-Hydroxyphenyl)-propionic acid	Phenolic acids	Phenolic acids	up	FALSE	31933	25234	36234	63013	65622	59046	65511	68318	57415	55938	61778	54265
Lmrn003000	C9H10O3	2-Hydroxy-3-phenylpropanoic acid	Organic acids	Organic acids	up	up	113570	118170	102860	138040	140620	167840	268650	336590	291630	290540	305410	303510
mws0028	C8H8O4	Vanillic acid	Phenolic acids	Phenolic acids	up	FALSE	12230	13725	12806	33271	21666	17369	36187	37735	34368	47750	44214	42770
pme1383	C8H11NO3	Pyridoxine	Others	Vitamin	down	down	68785	60882	62666	47968	27076	39653	9	9	9	9	9	9
ML10176345	C7H8O5	3-Dehydroshikimic acid	Organic acids	Organic acids	down	FALSE	19641	12702	19453	15239	10290	14259	9	9	9	33986	21009	3842.8
MA10039492	C6H6O6	Dehydroascorbic acid	Others	Vitamin	up	FALSE	169540	155480	134500	145540	150800	150600	259460	337280	344090	247040	346740	296560
Lmgn002555	C8H14O4	2-Propylglutaric acid	Organic acids	Organic acids	up	FALSE	2235400	2175300	2185300	2378100	2225700	2380700	4600600	4583600	5002300	4074700	3820800	4057700
Zmyn000155	C7H14N2O3	N-α-Acetyl-L-ornithine	Amino acids and derivatives	Amino acids and derivatives	up	up	7749.2	4503.9	4161.4	20218	28108	25431	33407	32595	37104	44215	54715	49578
mws0260	C6H14N4O2	L-Arginine	Amino acids and derivatives	Amino acids and derivatives	up	up	25074	15225	19539	97586	77986	105510	68953	117470	129490	272640	213060	221200
pme2559	C6H9NO5	N-Acetyl-L-Aspartic Acid	Amino acids and derivatives	Amino acids and derivatives	up	up	260050	244310	256580	354160	351490	318010	576200	618640	612730	705660	677950	786920
pme1651	C10H9NO2	Indole 3-acetic acid (IAA)	Alkaloids	Plumerane	down	down	47543	35623	47438	32550	27688	31223	15384	17136	17313	10565	18142	15972
pmb0312	C10H9NO2	5-Methoxyindole-3-carbaldehyde	Alkaloids	Plumerane	up	FALSE	13965	16290	21010	18746	23547	24496	45982	51780	47774	29853	35296	25839
mws4175	C6H8O6	D-Glucurono-6,3-lactone	Others	Saccharides and Alcohols	down	down	550440	599570	536350	447150	409730	518400	23750	3463.9	4650.8	13429	9681.3	9799.8
Hmfn000531	C6H8O6	L-Ascorbic acid (Vitamin C)	Others	Vitamin	down	down	5794600	6821200	6377200	5362200	5640800	4668000	9	9	9	9	9	9
Lmyp001840	C10H12N2O	6-Hydroxy-N-methylmyosmine*	Alkaloids	Alkaloids	up	up	645400	614530	625220	685560	661050	745440	2177200	2385900	2176100	2314000	2270300	2165700
pmf0323	C10H12N2O	Cotinine; (S)-1-Methyl-5-(3-pyridinyl)-2-pyrrolidinone*	Alkaloids	Alkaloids	up	up	24610	28402	18761	33811	32698	27146	61341	73276	96546	62142	79975	79349
Lmyp001138	C10H14N2O	6-Hydroxynicotine	Alkaloids	Alkaloids	up	up	3891800	4623300	4436000	5258300	3780600	3948500	10062000	10924000	8906500	15054000	12013000	11402000
Cmyp007180	C11H16O2	Dihydroactinidiolide	Others	Others	down	down	1143100	1098900	1112600	1117600	1068300	1004000	448280	450840	464500	396270	408640	384330
mws0250	C9H11NO3	L-Tyrosine	Amino acids and derivatives	Amino acids and derivatives	up	FALSE	2435100	2540400	2604900	7528600	7504900	7189300	6945200	7207500	7300100	7984800	9980800	9425000
mws1350	C9H10O4	Syringaldehyde; 4-Hydroxy-3,5-Dimethoxybenzaldehyde	Phenolic acids	Phenolic acids	up	FALSE	6156.5	8278.6	7184.3	5009.7	15212	8408.5	11035	20058	18397	12756	12338	17249
Hmmp001310	C11H9NO2	3-Indoleacrylic acid	Alkaloids	Alkaloids	up	up	718230	740650	718070	2357400	2461600	2405300	5215500	5431500	5226900	6775700	6228400	6356400
pmn001492	C11H8O3	Ayapin	Lignans and Coumarins	Coumarins	FALSE	up	54907	56832	56644	36324	31483	37169	56625	60884	50095	89450	87441	88041
pme0137	C7H12N2O4	N-Acetyl-L-Glutamine	Amino acids and derivatives	Amino acids and derivatives	up	up	147100	138940	123080	198740	195620	186120	613250	534160	535870	697230	635290	732750
pmn001380	C9H16O4	Eucommiol	Others	Others	FALSE	up	61223	61471	54046	40015	37523	37717	63659	62438	55248	96729	102230	100970
mws0237	C9H16O4	Azelaic acid	Organic acids	Organic acids	FALSE	up	752130	717020	719000	439000	464400	438080	771740	754680	715310	1209900	1206700	1207700
pme0122	C8H16N2O3	N6-Acetyl-L-lysine	Amino acids and derivatives	Amino acids and derivatives	up	up	39776	46945	52150	208530	186770	175480	353860	338100	329460	429410	435880	442870
pme0075	C7H11NO5	N-Acetyl-L-glutamic acid	Amino acids and derivatives	Amino acids and derivatives	down	FALSE	77624	72315	82298	23662	26393	23266	17575	25501	17108	31125	41538	37915
pme2244	C11H11NO2	3-Indolepropionic acid	Alkaloids	Plumerane	down	FALSE	30830	24867	21092	18639	9320.8	15270	12397	13113	9281.8	17964	21136	12344
mws0193	C7H15N3O3	L-Homocitrulline	Amino acids and derivatives	Amino acids and derivatives	up	FALSE	5191.2	8465.5	5794.2	15773	16463	26637	28874	41437	42043	23749	34172	41617
pmp001232	C12H14O2	Neoligustilide	Others	Others	up	up	11216	17118	10647	16457	16505	19867	111090	93816	77987	117690	214260	156290
Zmyn000453	C6H8O7	Isocitric Acid*	Organic acids	Organic acids	FALSE	down	3725600	3482900	3711400	8792900	10696000	9878000	2359800	2717900	2287600	2288200	2764000	2692600
mws0281	C6H8O7	Citric Acid*	Organic acids	Organic acids	FALSE	down	34862000	30932000	31323000	74531000	69803000	69415000	19166000	17044000	17415000	20867000	17313000	21684000
Hmjp002337	C10H8O4	Isoscopoletin (6-Hydroxy-7-Methoxycoumarin)	Lignans and Coumarins	Coumarins	FALSE	down	287300	372990	379190	317070	350740	371350	469570	488210	545030	101150	91180	63617
pme2993	C10H8O4	Scopoletin (7-Hydroxy-5-methoxycoumarin)	Lignans and Coumarins	Coumarins	down	down	34277000	28158000	35931000	30272000	36743000	31857000	14130000	13550000	14413000	12877000	13176000	12995000
mws0277	C7H12O6	Quinic Acid	Organic acids	Organic acids	FALSE	down	1114200	999590	1277200	3107200	2711600	2550700	634240	717780	659520	617250	648570	407690
YC512116	C10H12N2O2	3'-Hydroxycotinine	Alkaloids	Alkaloids	up	FALSE	40933	53844	42375	60032	51510	57106	120070	130450	129470	99547	107850	104480
Cmyp009787	C13H20O	Damascenone	Others	Others	FALSE	down	165820	154660	164720	179760	170660	136970	104240	87048	84179	84211	64780	91685
pme2743	C10H11NO3	N-Phenylacetylglycine	Amino acids and derivatives	Amino acids and derivatives	down	down	249580	246140	222530	218910	220090	207770	98634	93721	84215	86261	87494	85780
Lmyp008093	C13H22O	Solanone	Others	Others	FALSE	up	3307900	2982900	2940300	3569600	3060700	2983000	3863300	4135100	4072500	6465100	6543400	7340200
pme0534	C6H12O7	Gluconic acid	Others	Saccharides and Alcohols	up	up	641850	598670	647370	656230	698910	713380	1463700	1400900	1287400	1634300	1659900	1658000
Hmcp001105	C11H21NO2	5-(2-Hydroxypropyl)-hygrine	Alkaloids	Alkaloids	down	down	105970	99331	95973	65311	74592	70975	9432.4	7385	10263	8042.8	8857.2	8547.5
pmb2640	C12H24O2	Dodecanoic acid (Lauric acid)	Lipids	Free fatty acids	down	down	401500	405980	393520	278550	271810	273540	163520	170780	169320	120350	117810	123840
Wmhn001652	C11H8O4	3-Methoxy-juglone	Quinones	Quinones	up	up	3705000	3490200	3626200	10081000	9090900	9769300	15140000	15967000	15107000	19987000	21381000	21124000
mws0282	C11H12N2O2	L-Tryptophan	Amino acids and derivatives	Amino acids and derivatives	up	up	4178300	3527200	3839500	11737000	11458000	12458000	18937000	18784000	19406000	25063000	25217000	24368000
pmb0818	C11H11NO3	Methoxyindoleacetic acid	Alkaloids	Plumerane	up	up	419980	415820	418330	1381400	1503100	1482000	3364500	3295200	3243900	4290200	4239300	4337900
pme1261	C9H19NO4	D-Panthenol	Others	Saccharides and Alcohols	up	FALSE	10190	11544	13117	21838	22891	17900	22071	21757	25998	24428	16152	19063
pmb1587	C13H18O2	4-Hydroxy-3,5-diisopropylbenzaldehyde	Phenolic acids	Phenolic acids	down	down	28885	30241	35320	29903	29196	26476	8489.4	9581.9	11345	8834.1	7311.8	10611
Lmbp002962	C10H8O5	Isofraxetin	Lignans and Coumarins	Coumarins	up	FALSE	9602.3	4935.9	6419	6806.8	4913.4	10524	13713	16247	17780	13760	11606	6152.6
mws1212	C11H12O4	Methyl ferulate	Phenolic acids	Phenolic acids	down	down	15058	16775	13961	16373	19803	22313	4700.8	5512.2	4522.9	7140.5	3917.8	7295.5
mws2184	C11H12O4	Ethyl caffeate*	Phenolic acids	Phenolic acids	down	down	10069	9949.4	9077.9	12681	10788	13109	1277.5	1845.6	4641.7	2722.8	3884.6	2759.5
pme3443	C11H12O4	Sinapinaldehyde	Phenolic acids	Phenolic acids	FALSE	up	9816.9	6432.6	6142.3	3930	6216	7180.3	11726	9933.4	12124	18567	16498	19275
pmb2620	C11H12O4	3,4-Dimethoxycinnamic acid*	Phenolic acids	Phenolic acids	down	down	7534.5	7979	9602.6	9693	12644	10062	1864.4	2831.3	2736.7	3146.6	3988.1	2454.4
mws0853	C11H14O4	Sinapyl alcohol	Phenolic acids	Phenolic acids	FALSE	up	7239.3	4375.8	9676	7086.5	5058.2	4728.1	16845	12010	16799	35581	44187	46090
Hmln002597	C10H9NaO4	Sodium ferulate	Others	Others	down	FALSE	354590	360220	372260	307860	291710	311120	161170	165030	164290	236590	221560	228140
mws0677	C12H14N2O2	N-Acetyl-5-hydroxytryptamine	Alkaloids	Alkaloids	up	up	30610	33622	36563	44582	60702	36578	92056	74827	93536	84109	110940	111380
mws4174	C8H15NO6	N-Acetyl-D-mannosamine	Others	Saccharides and Alcohols	FALSE	up	9233.6	4222.4	6627.4	11873	8510.5	6576.1	11001	16958	21945	29064	28507	24191
mws0520	C11H13NO4	N-Acetyl-L-tyrosine	Amino acids and derivatives	Amino acids and derivatives	down	down	8689.2	7012.7	9790.4	14182	15079	9880.1	3380.5	4567.8	4621.1	4723.3	3399.5	4894.1
mws4085	C11H12O5	Sinapic acid	Phenolic acids	Phenolic acids	FALSE	down	11888	6436.4	12342	10121	11490	14473	7030.8	7311.5	4906.7	5167.3	4449.7	5210.2
pmp000452	C13H20O3	Annuionone D*	Others	Others	up	FALSE	72735	68032	66937	83473	80775	79539	167330	181630	163420	152360	158620	165510
Lmmp003517	C13H20O3	Solatuberenol A*	Others	Others	up	FALSE	1337300	1202200	1292600	1748100	1610800	1540400	3273300	3260400	3349400	2786200	2887400	2903700
Cmsp008043	C15H16O2	Dihydropinosylvin methyl ether	Others	Stilbene	up	FALSE	14566	12936	17063	24307	26705	23593	34031	38586	36635	33171	43439	44703
pmb0490	C13H18N2O2	p-Coumaroylputrescine	Alkaloids	Phenolamine	up	up	32368	27483	34225	123560	138690	128820	373660	356910	367180	3362200	3254700	3289400
Hmlp007639	C15H24O2	Capsidiol	Terpenoids	Sesquiterpenoids	up	up	16510	8377.5	9212.9	14643	19251	11578	30856	39930	36024	53317	55282	61956
pme0264	C10H14N2O5	Thymidine	Nucleotides and derivatives	Nucleotides and derivatives	down	FALSE	33269	33950	40444	26540	28000	27265	20468	13433	16584	27370	24860	23506
Lmyp010526	C15H14O3	Lapachol	Quinones	Quinones	up	up	58222	57604	59126	71980	74572	84201	179960	163970	185770	275320	224940	221610
Lmyp009135	C15H14O3	β-Lapachone	Quinones	Quinones	up	FALSE	2366.1	3951.5	1998.5	6064	5797.3	4111.5	10376	7869.9	7329.6	12152	9763.7	8453.9
mws0248	C9H12N2O6	Uridine	Nucleotides and derivatives	Nucleotides and derivatives	down	FALSE	98509	119400	91866	165270	122890	104270	31556	41428	43883	82724	50516	79291
mws0976	C9H12N2O6	β-Pseudouridine	Nucleotides and derivatives	Nucleotides and derivatives	FALSE	down	11357	11788	14601	15820	12415	11859	8722.9	6276.8	6869.3	9062.2	5106	5743.5
pmp000911	C15H16O3	Neolinderane	Terpenoids	Sesquiterpenoids	FALSE	down	13583	16515	17287	10240	11513	19584	11483	7792.6	12852	4428.4	6822.5	6568.1
Lmcp005571	C15H20O3	Istanbulin B	Terpenoids	Sesquiterpenoids	up	up	9615.7	10266	8708.5	13652	13263	16901	50336	68652	52894	99621	116600	121880
pme2563	C8H14N2O5S	γ-Glu-Cys	Amino acids and derivatives	Amino acids and derivatives	down	FALSE	9600.5	14904	10237	12407	7176.1	7466.4	9	9	9	10855	8372	6171.7
mws4008	C16H26O2	Sclareolide	Terpenoids	Ditepenoids	up	up	2503800	2429000	2434600	2928900	3070000	2876900	7671200	7528600	8018200	11664000	11641000	12369000
pme3961	C10H13N5O3	2'-Deoxyadenosine	Nucleotides and derivatives	Nucleotides and derivatives	FALSE	down	139670	127210	119600	160630	186480	182530	106990	116410	125210	79954	79277	97816
pmp000479	C16H29NO	N-Isobutyl-2E,4E-dodedienamide	Alkaloids	Alkaloids	FALSE	up	2941	3377.4	1382.5	2653.3	2734.9	3280.4	6427.8	6337.4	7265.8	11505	10642	10834
Lmmp001410	C13H20N2O3	Dihydrocaffeoylputrescine	Alkaloids	Phenolamine	up	up	33592	30231	32479	395560	343160	390450	363590	352880	318390	10233000	8347400	9268500
mws0120	C8H20NO6P	Choline Alfoscerate	Lipids	PC	up	up	577650	567580	587950	784460	859500	666610	1241300	1350100	1033500	1982600	2020000	2195800
Lmtn004049	C15H20O4	Abscisic acid	Organic acids	Organic acids	up	up	59294	59912	61336	69416	80285	78231	137620	142340	148970	245590	245930	242720
Lmlp003161	C14H20N2O3	N-Feruloylputrescine	Alkaloids	Phenolamine	up	up	29603	21658	35589	351130	458350	569300	544590	582890	631670	17696000	17274000	16532000
pmp001244	C14H20NO4+	Caffeoylcholine	Alkaloids	Alkaloids	down	FALSE	18102	18367	23005	17782	20034	30083	9045.4	3535.2	4909.6	16859	10173	15809
Lmmp002013	C14H22N2O3	Dihydroferuloylputrescine	Alkaloids	Phenolamine	up	up	5398.6	5935.6	4232.9	44852	47080	48787	101710	95447	110800	1020800	1001100	962080
mws1060	C10H12N4O5	9-(Arabinosyl)hypoxanthine	Nucleotides and derivatives	Nucleotides and derivatives	FALSE	up	140480	142700	135050	115200	112970	121560	118120	122380	124790	264340	258690	255260
Hmmp008597	C16H14O4	4,4'-Dihydroxy-2'-methoxychalcone (3-Deoxysappanchalcone)	Flavonoids	Chalcones	up	FALSE	100840	109760	116620	175020	190920	195890	240010	224300	226520	292420	287880	337280
pmf0525	C16H14O4	Imperatorin*	Lignans and Coumarins	Coumarins	up	FALSE	33547	35995	36945	54336	47230	54025	64360	74292	76728	88568	85406	90787
pme3475	C15H12O5	Butin	Flavonoids	Dihydroflavone	up	up	9376.5	10004	9285	11797	12650	14525	46760	47356	49989	57890	53229	63937
mws0914	C15H12O5	Pinobanksin	Flavonoids	Dihydroflavonol	up	up	9882.4	8474.9	10754	11706	12404	13691	60764	54040	59267	79666	86908	77129
pme0376	C15H12O5	Naringenin (5,7,4'-Trihydroxyflavanone)	Flavonoids	Dihydroflavone	up	up	9524.7	7006.4	10340	10247	12334	10133	57264	55823	62939	79301	80309	82877
pme1201	C15H14O5	Phloretin	Flavonoids	Chalcones	FALSE	up	22350	22485	25314	15832	13855	13323	36668	32702	37907	39456	42748	39457
pme1712	C11H20N2O6	L-Saccharopine	Amino acids and derivatives	Amino acids and derivatives	up	FALSE	11773	13358	11549	43253	47098	45384	99875	90757	116570	91271	85367	79644
YC512117	C18H28O2	Stearidonic acid	Lipids	Free fatty acids	up	up	4244.2	4624.7	3511	4699.6	5386.7	6577.5	28929	26106	22927	35783	39861	31377
YC512118	C18H35NO	Oleamide (9-Octadecenamide)	Lipids	Free fatty acids	FALSE	down	74045	100440	60884	89442	49563	56520	64593	37402	50930	28543	29101	34007
pmp001252	C17H17NO3	p-Coumaroyltyramine	Alkaloids	Phenolamine	down	down	172290	176070	173110	14287	13557	12938	9	9	9	9	9	9
mws0918	C16H12O5	Prunetin (5,4'-Dihydroxy-7-methoxyisoflavone)	Flavonoids	Isoflavones	up	FALSE	778.09	776.24	1825.7	3239.9	2362	1651.9	6829.4	3733.8	4587.4	3599	4385	3656
mws0668	C10H12N4O6	Xanthosine	Nucleotides and derivatives	Nucleotides and derivatives	FALSE	up	230980	222520	235310	192690	193860	220020	331690	339720	366810	464670	427290	445240
pme0088	C15H10O6	Luteolin (5,7,3',4'-Tetrahydroxyflavone)	Flavonoids	Flavonoid	up	up	18056	19178	24614	23627	22596	23483	108870	114940	124150	198570	217290	214570
mws1034	C16H14O5	Isosakuranetin (5,7-Dihydroxy-4'-methoxyflavanone)	Flavonoids	Dihydroflavone	up	up	17336	15536	12766	23406	25772	25425	46246	48110	49291	65121	60632	54052
pme1662	C16H14O5	5,4'-Dihydroxy-7-methoxyflavanone (Sakuranetin)	Flavonoids	Flavonoid	up	FALSE	7427.9	5269.8	4920.8	12712	11145	9159.5	16191	14148	13052	16747	17089	18796
Hmcp004650	C16H30O4	Hexadecanedioic acid	Organic acids	Organic acids	FALSE	up	39788	26199	19338	24528	21001	43283	56124	100790	46043	131100	90137	80821
pme2289	C20H30O	Retinol (Vitamin A1)	Others	Vitamin	up	FALSE	234330	237230	229410	536310	510020	442470	831650	776180	772450	816070	736960	768570
pmp000488	C17H21NO3	1-[1-O-5(3,4-methylenedioxyphenyl)-2E-pentenyl]-piperidine	Alkaloids	Piperidine alkaloids	up	up	337070	349030	355000	621330	619660	585520	1031200	1046600	1033100	1372500	1351500	1370200
mws0064	C15H12O6	Eriodictyol (5,7,3',4'-Tetrahydroxyflavanone)	Flavonoids	Dihydroflavone	down	up	14212	13955	15870	4070.2	3195.8	3359.7	6962.9	5205.2	5939.3	8323.5	10957	9061.4
pmb3081	C6H11PO11	Glucarate O-Phosphoric acid	Others	Saccharides and Alcohols	FALSE	down	693040	733540	734890	954850	735790	975060	396230	459200	402120	412770	370990	441450
pme3163	C7H15O10P	D-Sedoheptuiose 7-phosphate	Others	Saccharides and Alcohols	down	FALSE	543960	737410	602590	407330	436450	561990	211680	319200	305470	324990	384900	370080
pmb0494	C15H22N2O4	Sinapoylputrescine	Alkaloids	Phenolamine	FALSE	up	108190	111840	120900	165220	148870	164690	191300	186560	196320	361550	374070	366730
pmb2787	C18H30O3	9-Oxo-10E,12Z-octadecadienoic acid	Lipids	Free fatty acids	FALSE	down	41316	28070	39525	32732	29948	33228	26793	15765	14909	9784.6	11587	20244
pme1474	C11H15N5O3S	5'-Deoxy-5'-(methylthio)adenosine	Nucleotides and derivatives	Nucleotides and derivatives	FALSE	down	28779000	28907000	29178000	28036000	29070000	27554000	16097000	16223000	16281000	9979000	9553600	9391800
Zmhn003269	C15H8O7	6-Hydroxyrhein	Quinones	Anthraquinone	up	up	334760	318550	353530	539960	579800	558920	2110200	1991500	1967600	2045900	1971800	1993200
pmp000001	C16H12O6	Hispidulin (5,7,4'-Trihydroxy-6-methoxyflavone)	Flavonoids	Flavonoid	up	up	939.57	1365.6	1057.7	2441.9	1495.1	3559.9	17281	16088	13203	16483	16937	16418
pmp001127	C16H12O6	Chrysoeriol	Flavonoids	Flavonoid	up	up	869610	843630	917350	1414400	1465500	1399800	5193800	4977600	4773400	5104400	5019300	4844200
Lmhn005110	C16H12O6	Aracarpene 1	Flavonoids	Isoflavones	up	up	545410	491090	534150	856910	905100	909410	3157100	3017000	2888200	3022900	3102200	2983100
Lmjp004941	C16H12O6	Rhamnocitrin (7-Methylkaempferol)	Flavonoids	Flavonoid	up	up	897590	812360	863610	1392500	1402000	1439000	5104300	5039100	4713500	4955600	4908900	4879100
Zmhn001926	C13H16O8	1-O-Salicyl-D-glucose*	Phenolic acids	Phenolic acids	up	FALSE	354620	338630	384690	786870	823370	762570	699600	743870	740300	585190	565160	566750
pme2816	C20H28O2	4-Oxoretinol	Others	Vitamin	FALSE	down	7120.3	9395	8251.2	10590	9931.8	12913	5099.8	4600	5079.3	9	9	9
pme2954	C15H10O7	Quercetin	Flavonoids	Flavonols	up	up	52382	60711	59396	49334	50504	45229	125640	119730	127490	122350	126590	121270
Zmhn000892	C13H18O8	4-O-Glucosyl-3,4-dihydroxybenzyl alcohol*	Phenolic acids	Phenolic acids	up	up	90919	80296	82034	60857	68070	62447	251790	243220	245170	246360	229110	233250
Lmbn014696	C20H30O2	Pimaric acid	Terpenoids	Ditepenoids	FALSE	up	289180	258110	266040	104150	110700	113360	408400	415940	432610	447070	409350	509300
mws1655	C19H17N3O	Evodiamine	Alkaloids	Plumerane	up	up	151020	145390	160730	240490	238960	248450	520880	557330	535120	704460	729490	719470
Lmlp001883	C17H21NO4	Scopolamine	Alkaloids	Alkaloids	FALSE	up	7063	9242.1	11033	9876.6	8947.8	6422.1	13188	15936	17932	18317	20199	12232
mws1604	C18H27NO3	Capsaicin	Alkaloids	Alkaloids	up	up	24830	24156	22332	33394	30057	45633	68087	59320	55226	91344	81310	85924
pme1373	C9H14N3O7P	2'-Deoxycytidine-5'-monophosphate	Nucleotides and derivatives	Nucleotides and derivatives	down	FALSE	21659	15322	16932	18838	15550	16981	3851.7	2287.7	1845.4	11513	15120	10211
pme1086	C10H17N3O6S	Glutathione reduced form	Amino acids and derivatives	Amino acids and derivatives	down	FALSE	3301100	3344800	2864200	2444200	1992500	2042000	509620	372870	652990	1428600	1473300	1957800
pmb2855	C11H20N2O8	L-Glutamine-O-glycoside	Amino acids and derivatives	Amino acids and derivatives	FALSE	up	7363.5	6903.5	7282.8	7237.8	6476.5	6342.5	8559.5	9394	8680.8	18185	18380	11628
pmn001610	C20H36O2	Eicosadienoic acid	Lipids	Free fatty acids	down	down	68425	53710	50667	60302	56293	49780	24468	30279	26911	17683	27582	23169
pmb2857	C11H19NO9	L-Glutamic acid-O-glycoside	Amino acids and derivatives	Amino acids and derivatives	down	down	15126	20613	15657	27897	27580	37165	10233	5549.6	7630.9	10496	11591	8378.9
Lmhn003074	C14H14O8	Feruloylmalic acid	Phenolic acids	Phenolic acids	up	FALSE	18333	18687	14703	30463	19704	22137	40914	39867	38874	25561	22772	20556
mws1433	C18H19NO4	N-Feruloyltyramine	Alkaloids	Phenolamine	down	down	740530	682150	705280	1504700	1392200	1378200	310200	400100	309230	124070	109610	120170
Hmjp005980	C18H19NO4	Cis-N-Feruloyltyramine	Alkaloids	Alkaloids	down	down	727340	721190	721500	1521400	1426500	1409400	320810	408190	307930	130940	104910	119010
mws2627	C16H12O7	Tamarixetin (3,3',5,7-Tetrahydroxy-4'-Methoxyflavone)	Flavonoids	Flavonoid	up	up	32888	26937	34656	38872	42311	39467	224360	198200	181010	220000	244300	197900
pmp000003	C16H12O7	Nepetin (5,7,3',4'-Tetrahydroxy-6-methoxyflavone)	Flavonoids	Flavonoid	up	up	2592300	2408100	2591500	3426500	3647700	3567400	17237000	16656000	15679000	19647000	19895000	19015000
mws0066	C16H12O7	Isorhamnetin	Flavonoids	Flavonols	up	up	71240	53641	71055	93925	97031	90492	624790	596860	499420	651990	698540	633130
Lmmn004912	C16H12O7	3-O-Methylquercetin	Flavonoids	Flavonols	up	up	819910	696990	807830	1039500	1163600	1166200	5331000	5214300	5067200	6467600	6618100	6430200
pmn001367	C13H16O9	Protocatechuic acid-4-O-glucoside*	Phenolic acids	Phenolic acids	up	FALSE	790030	803810	768030	915800	942570	838790	1673200	1672900	1639500	1501000	1632400	1685000
pmb2871	C13H16O9	1-O-Gentisoyl-D-glucoside*	Phenolic acids	Phenolic acids	up	FALSE	829700	747320	796120	1006700	980570	996740	1978500	1789600	1806000	1670000	1846800	1753500
Zmtn001661	C14H20O8	Vanilloloside	Others	Others	up	FALSE	755020	658090	700670	861160	896220	944360	1669800	1634100	1707800	1499200	1540600	1595900
pme3459	C20H28O3	Cafestol	Terpenoids	Ditepenoids	up	up	14726	14099	14732	36250	16930	20077	141850	147960	164210	268340	308920	328160
Hmsp007523	C20H30O3	Methyl-[8]-Shogaol	Phenolic acids	Phenolic acids	up	up	2683500	2638100	2597900	4164900	4250400	4181500	21558000	21521000	22112000	33312000	33553000	33915000
pmb0751	C16H16O7	Trans-5-O-(p-Coumaroyl)shikimate	Phenolic acids	Phenolic acids	down	FALSE	109770	89097	79966	40074	55739	37731	33056	27567	24196	13205	31943	16677
mws0954	C20H32O3	5-Hydroxy-6,8,11,14-eicosatetraenoic acid	Lipids	Free fatty acids	up	up	2862.2	2269.7	2616.1	3698.6	3687.8	4088.9	6381.4	8829.8	6172.9	9318.3	9297.2	8283.3
mws0879	C20H32O3	12S-Hydroxy-5Z,8Z,10E,14Z-eicosatetraenoic acid	Lipids	Free fatty acids	up	up	9	9	9	5691.8	4742.2	6297.3	13123	16370	17606	31566	18789	20178
YC512115	C19H20N2O3	Nicotine-N-glucoside	Alkaloids	Alkaloids	up	up	6055100	6324100	6641800	7585300	7473000	7896500	23963000	24111000	24516000	22899000	29168000	26642000
YC512112	C16H24O5N2	Anabasine-glucoside	Alkaloids	Alkaloids	up	up	6619300	5381900	5745700	8151200	7909800	7824500	19992000	25307000	25875000	25124000	21897000	19840000
mws0983	C20H39NO2	N-Oleoylethanolamine	Alkaloids	Alkaloids	down	down	36438	33846	38078	21269	21801	22361	12306	11058	12320	9803.8	10655	11118
Zmhn002301	C15H18O8	p-Coumaric acid-4-O-glucoside	Phenolic acids	Phenolic acids	FALSE	up	2164200	2018300	2148400	2567000	2498400	2391600	3796200	3899800	3964400	5854200	5789300	5846400
pmn001419	C15H18O8	1-O-[(E)-p-Cumaroyl]-D-glucose	Phenolic acids	Phenolic acids	FALSE	up	4019300	4182100	4353900	4572000	4703700	4598200	7692200	7527400	8070900	11299000	11640000	10954000
pmn001691	C18H32O5	9,12,13-Trihydroxy-10,15-octadecadienoic acid	Lipids	Free fatty acids	down	FALSE	15090	15630	16294	11675	10207	10039	3672.2	6553.3	3283.4	6857.1	6216.8	3338.5
mws0884	C10H12N5O6P	Cyclic 3',5'-Adenylic acid	Nucleotides and derivatives	Nucleotides and derivatives	down	down	140060	157470	138480	186330	183300	181720	51171	50490	53721	51348	59455	54922
pmp001168	C17H14O7	Iristectorigenin B	Flavonoids	Isoflavones	up	up	8692.4	6068.6	5941.2	12066	8935.2	12281	48205	46890	42169	39489	43988	51285
pmp000004	C17H14O7	4',5,7-Trihydroxy-3',6-dimethoxyflavone (Jaceosidin)	Flavonoids	Flavonoid	up	up	1111700	1041700	1067000	1754500	1814400	1844900	7539100	7492300	7529300	7989000	7720600	7577800
Hmgp003130	C17H14O7	Iristectorigenin A	Flavonoids	Flavonoid	up	up	1064300	1007900	1072300	1793800	1808200	1764300	7522700	7506700	7373600	7941800	7844100	7491700
pme3184	C10H14N5O6P	2'-Deoxyadenosine-5'-monophosphate	Nucleotides and derivatives	Nucleotides and derivatives	up	up	32054	30598	43454	42056	37888	27547	64094	68546	91677	78794	97357	96149
pmp001012	C17H16O7	6-Hydroxy-1,2,3,7-tetramethoxyxanthone	Others	Xanthone	up	up	290180	254690	282530	449530	470330	461810	2028800	1972300	1948100	2083000	2079200	2022800
Hmyp003337	C18H20O6	Tabaisocoumarin D	Others	Others	up	up	9	9	9	9	9	9	159150	239940	220500	36230	37121	37942
Lmbp004842	C18H20O6	Rel-(5R,6S,7R)-5,6,7,8-Tetrahydro-5,6,7-trihydroxy-2-[2-(4-methoxyphenyl)ethyl]-4H-1-benzopyran-4-one	Others	Others	up	up	43769	43832	56846	49243	41171	38699	116790	134310	140510	101550	89779	110940
Lmqn000432	C9H19O11P	1-(sn-Glycero-3-phospho)-1D-myo-inositol	Others	Saccharides and Alcohols	FALSE	up	925080	688160	749340	802040	926850	960110	1280700	1298100	1330600	2480100	1635400	2204000
Hmln002806	C16H16O8	5-O-Caffeoylshikimic acid	Phenolic acids	Phenolic acids	down	down	1698800	1521900	1378700	1494400	1693500	1608100	382000	376630	416420	410850	377840	415950
mws0932	C20H32O4	15-Hydroperoxyicosatetraenoic acid	Lipids	Free fatty acids	up	up	6616	1972.4	2602.9	3547	2639.1	1801.9	26614	21968	23843	50326	46277	38718
YC512113	C16H22N2O6	Cotinine-glucoside*	Alkaloids	Alkaloids	up	up	109180	108080	100770	118620	104150	93814	511280	488160	464550	424750	382790	414640
Lmyp000435	C16H22N2O6	Nicotine-N-glucuronide*	Alkaloids	Alkaloids	up	up	84820	87063	83984	124390	99710	106890	429120	480760	483410	358750	366430	407900
pme3311	C6H14O12P2	D-Fructose-1,6-biphosphate	Others	Saccharides and Alcohols	up	up	12915	7022.4	8606.7	14190	11060	9792.6	17344	26609	21503	43270	33822	33998
pma0149	C15H16O9	Sinapoyl malate	Phenolic acids	Phenolic acids	FALSE	down	94397	82735	90315	124480	117420	128190	48500	46309	59798	50148	59200	58832
pme0519	C12H22O11	D-Sucrose*	Others	Saccharides and Alcohols	FALSE	up	1086700	1257400	944400	766110	708460	607470	1453400	2404800	1470600	1670400	1404800	1121300
pmp000006	C18H16O7	Eupatilin (5,7-Dihydroxy-3',4',6-Trimethoxyflavone)	Flavonoids	Flavonoid	up	up	42109	36913	42185	71031	67865	67851	326940	319260	317230	339200	332170	327690
Lmjn005592	C18H16O7	Cirsilineol (4',5-Dihydroxy-3',6,7-trimethoxyflavone)	Flavonoids	Flavonoid	up	up	57148	52114	53953	105140	106730	103360	543710	522400	530930	626130	624490	615240
Hmhp005846	C18H16O7	Tenaxin I	Flavonoids	Flavonoid	up	up	41770	35643	35390	72379	71037	68060	331390	325480	323200	339570	342000	329230
Lmmn000774	C15H20O9	Dihydrocaffeoylglucose	Phenolic acids	Phenolic acids	up	up	1189800	1241000	1156100	1728600	1716900	1750900	9853700	8899200	9689100	18788000	20369000	20676000
mws0609	C10H12N5O7P	Guanosine 3',5'-cyclic monophosphate	Nucleotides and derivatives	Nucleotides and derivatives	FALSE	down	95409	90245	102960	116910	102080	97516	51400	49840	44804	38179	40167	36443
mws1002	C17H14O8	Syringetin	Flavonoids	Flavonoid	up	up	6409.6	7188.8	7739.1	12640	11852	14630	40988	37059	35448	47142	48466	55358
Cmcp009659	C21H30O4	Pinusolide	Terpenoids	Ditepenoids	up	FALSE	33982	30341	31461	68916	71705	64857	67713	60851	63528	89348	85633	83934
Zmap010726	C20H32O5	Balsamiferine E	Terpenoids	Sesquiterpenoids	down	down	2368000	2259400	2253800	2776900	2587200	2785600	1043400	999520	1076400	1257200	1315600	1272400
Lmhp112042	C21H38O4	1-Linoleoylglycerol	Lipids	Glycerol ester	down	down	137470	129130	143490	122980	117720	119580	58028	57726	56638	44923	46021	46638
Lmhp012042	C21H38O4	2-Linoleoylglycerol	Lipids	Glycerol ester	FALSE	down	341500	333010	344550	400810	377100	353780	226800	223610	213700	166790	159870	161160
pmb0296	C21H40O4	1-Oleoyl-Sn-Glycerol	Lipids	Glycerol ester	down	down	203260	164320	187210	221690	199900	219600	71789	65176	66757	77027	92331	81500
Hmmn003964	C16H24O9	7-Deoxyloganic acid	Terpenoids	Monoterpenoids	FALSE	up	24592	47779	39918	27468	28275	22836	51112	40428	32571	60132	66606	45746
pmn001496	C22H34NO3+	N-Isopentenyl-dendroxine	Alkaloids	Sesquiterpene alkaloids	down	FALSE	6790.8	5981.6	5926.7	3925.6	3326.7	2335.6	2813.1	1841	3612.2	4726.3	3712.2	3256.2
pmb0752	C17H20O9	3-O-Feruloylquinic acid*	Phenolic acids	Phenolic acids	up	FALSE	22561	20520	23092	34603	36278	41568	51746	54996	45566	56395	53371	26679
Lmgn003073	C17H20O9	5-O-Feruloylquinic acid*	Phenolic acids	Phenolic acids	FALSE	up	18233	13452	13283	17391	17757	21074	27491	27267	30484	49323	45602	50798
Lmbp002309	C17H22O9	Sinapaldehyde-4-O-Glucoside	Phenolic acids	Phenolic acids	up	up	23826	34414	38250	20472	11988	25983	153080	169130	146760	97817	100890	79363
pmb3317	C16H20O10	Quinacyl syringic acid	Phenolic acids	Phenolic acids	up	FALSE	575330	676780	691250	832310	1021700	1019700	1662200	1583800	1539200	1513000	1667200	1926600
pmn001695	C16H20O10	Trihydroxycinnamoylquinic acid	Phenolic acids	Phenolic acids	up	up	1314100	1234000	1325500	1634600	1565200	1660800	3338300	3062400	3025900	4391600	4294900	4080600
mws1574	C16H22O10	Geniposidic acid	Terpenoids	Monoterpenoids	up	FALSE	19613	19071	14793	18169	20163	25764	44006	37141	48521	38813	34284	44804
Lmqp003013	C19H30O8	Citroside A	Terpenoids	Terpene	up	FALSE	1710200	1733700	1733500	2290600	2324500	2342900	3996700	4541100	5148200	3756900	5061300	2980300
Lmzn001582	C18H28O9	5'-Glucosyloxyjasmanic acid	Phenolic acids	Phenolic acids	up	FALSE	55204	63780	63365	66204	76909	62542	142970	120170	122130	92942	94983	96221
pmb0489	C19H28N2O7	N-Glucosyl-p-coumaroylputrescine	Alkaloids	Phenolamine	up	up	4610.6	3281	1934.9	7612.2	7028.8	8345.9	17237	18386	17648	56868	51285	56553
Hmln003529	C18H26O10	Benzyl β-primeveroside	Others	Others	up	up	104020	77700	57802	95718	183720	152870	315530	326610	282020	316670	411380	664020
Zmhn101746	C20H22O9	Tetrahydroxy-stilbene-O-glucoside	Others	Stilbene	up	FALSE	16539	21946	34703	42259	41888	37793	67992	73710	69067	75520	74629	68615
pmn001399	C20H22O9	2,4,6,4'-Tetrahydroxy-stilbene-2-O-glucoside*	Others	Stilbene	up	up	384650	365120	430620	208880	261020	306180	1053900	1019300	951470	937440	952410	1007500
Zmsn001980	C21H28O8	Ixerisoside D	Terpenoids	Sesquiterpenoids	up	up	253520	320310	335290	1725900	1695300	1707600	3682300	2788700	3563400	6045300	5331500	5393100
Lmhn003494	C20H16O10	Caffeoylbenzoyltartaric acid	Phenolic acids	Phenolic acids	up	up	8206.3	7540.4	5221	10276	11581	13445	28721	25193	21359	38870	31682	50045
mws0071	C21H20O9	Apigenin-4'-O-rhamnoside	Flavonoids	Flavonoid	up	FALSE	11499	10442	11013	15394	14850	11458	27492	26277	23828	26160	22831	27449
pmb0580	C21H20O9	Chrysin-5-O-glucoside (Toringin)	Flavonoids	Flavonoid	up	up	257410	263790	268580	189040	178740	185760	574470	626200	582230	380240	429020	418400
pmp000383	C21H22O9	Liquiritigenin-4'-O-Glucoside (Liquiritin)	Flavonoids	Dihydroflavone	up	up	78064	65213	93911	81606	101520	79743	223620	193050	164460	277540	199480	236510
pmp000384	C21H22O9	Isoliquiritin	Flavonoids	Chalcones	up	up	74806	54925	71710	61017	90459	55603	201510	247990	208300	298320	287530	272700
Lmyp004617	C21H22O9	Pinocembrin-7-O-glucoside (Pinocembroside)	Flavonoids	Flavonoid	up	up	4280.9	3206.9	1719.4	2691.4	2903.9	2874.7	14207	18370	20503	17776	21061	23184
pmp001014	C20H20O10	1-Glycosyloxy-2-hydroxy-4-methoxyxanthone	Others	Xanthone	up	up	9	9	9	9	9	9	30869	30230	27564	48973	56459	50591
pmb0864	C19H40NO7P	LysoPE 14:0	Lipids	LPE	down	FALSE	9091.4	9936.1	7543.2	7091.9	9425.1	7758.1	4753.4	3097	2636.4	3844.9	5712.9	2854.6
Lmhp008337	C19H40NO7P	LysoPE 14:0(2n isomer)	Lipids	LPE	down	down	9855.8	9350.6	9880.9	8413.2	7359.1	9477.7	3863.4	4484.2	4251.4	4258.6	2485.9	5186.9
Lmhn002574	C20H16O11	Caffeoyl(p-Hydroxybenzoyl)tartaric acid	Phenolic acids	Phenolic acids	down	down	26384	16948	23144	18684	18589	14852	9197.8	11670	10555	5563.6	5532.8	4167.1
pmn001336	C21H20O10	Aloeemodin-8-O-glucoside	Quinones	Anthraquinone	up	up	20474	13580	19772	4612.5	10475	10516	53919	54291	55216	77852	58886	64129
pmn001587	C18H24O12	Asperulosidic acid	Terpenoids	Monoterpenoids	FALSE	up	8384	12037	4321.6	10314	6934.4	7350.3	26156	18924	11463	31510	39332	35418
Lmtn002324	C19H28O11	Benzyl-(2''-O-glucosyl)glucoside	Phenolic acids	Phenolic acids	up	up	7499.3	9849.4	7357.9	9822.8	10080	10554	23666	15088	17200	70956	64629	67508
mws2118	C21H24O10	Phloretin-2'-O-glucoside (Phlorizin)	Flavonoids	Chalcones	FALSE	down	73736	72293	80223	156610	193100	156330	77992	92708	71122	82031	87463	76359
Lmhp008885	C20H42NO7P	LysoPE 15:0(2n isomer)	Lipids	LPE	FALSE	down	9530.2	10853	11259	15346	16751	14829	7940.6	8738.7	4765.9	6224	7734.9	8698.8
pmp001247	C21H32NO9+	Feruloylcholine glucoside	Alkaloids	Alkaloids	up	FALSE	38318	44617	41210	41427	34866	33112	110630	106330	113830	69721	76229	70401
pme1014	C31H40O2	Menatetrenone (Vitamin K2)	Others	Vitamin	down	FALSE	51817	39641	51004	21973	33155	35285	14657	12010	7678.2	7747.1	26105	21978
pmp000550	C22H22O10	Calycosin-7-O-glucoside	Flavonoids	Isoflavones	FALSE	down	102510	89150	96595	90381	93698	102690	58657	61489	65575	33183	33982	30449
Lmhp007836	C21H38NO7P	LysoPE 16:3	Lipids	LPE	FALSE	down	18677	19468	18363	19151	21166	16290	9015.9	9669.2	12434	9714.4	7734.5	7491.5
mws1361	C21H22O11	Taxifolin-3-O-rhamnoside (Astilbin)	Flavonoids	Dihydroflavonol	up	up	20641	17676	26676	19496	19599	17171	57112	59733	58618	43101	39296	38133
Lmhp008763	C21H42NO7P	LysoPE 16:1(2n isomer)	Lipids	LPE	down	down	25832	16897	20846	26302	27270	19466	7241.6	9718.3	9545.8	7473.1	5672.3	8088.3
pmd0160	C21H44NO7P	LysoPE 16:0(2n isomer)	Lipids	LPE	down	down	95743	100420	96894	121500	93533	106180	37046	37694	43328	39877	36104	34894
pmb0876	C21H44NO7P	LysoPE 16:0	Lipids	LPE	FALSE	down	2088000	2011300	2221800	2104700	2057700	1838600	1131600	1095000	996950	985480	885740	1028000
mws0852	C20H22N8O5	Methotrexate	Nucleotides and derivatives	Nucleotides and derivatives	down	FALSE	9282	12110	11388	11749	12172	12533	5592.8	3567.8	5194.4	10245	7772.5	8966.9
GQ512004	C25H33N3O5	N1-Dihydrocaffeoyl-N10-coumaroyl spermidine	Alkaloids	Phenolamine	up	up	27914	30967	35989	114930	120240	128720	382570	329730	342170	1076300	1102900	1100500
Lmhn004756	C23H20O10	Cinnamoylferuloyltartaric acid	Phenolic acids	Phenolic acids	FALSE	up	4730.1	2360.3	2453	3012.7	2435.9	2709.1	8859.5	3226.3	5427.2	6131.2	4364.4	6329
pmb0464	C16H27NO14	L-Aspartic acid-O-diglucoside	Amino acids and derivatives	Amino acids and derivatives	up	up	857350	838610	914850	2648000	2164800	1810000	3297000	3288000	2227100	6213500	6209200	8310400
mws0034	C22H18O11	Epigallocatechin-3-gallate	Flavonoids	Flavanols	FALSE	down	14909	20066	11841	20846	20702	23379	5650.2	7016.8	11534	8534.1	8454.6	7424.7
mws2220	C22H18O11	Gallocatechin 3-O-gallate	Flavonoids	Flavanols	FALSE	down	18978	12061	20150	18449	16777	18228	13689	3877.1	8888.3	6617.7	7983.9	8961
pmp000579	C22H22O11	Diosmetin-7-O-galactoside	Flavonoids	Flavonoid	up	up	34509	37536	38840	30494	27433	34955	196810	197750	197610	212880	206550	201370
pmn001468	C19H26O13	Sibiricose A3	Phenolic acids	Phenolic acids	up	up	9	9	9	4256.6	2704.4	2374.2	23130	24625	22855	26087	22188	22626
pme1398	C21H21O12+	Delphinidin-3-O-glucoside (Mirtillin)	Flavonoids	Anthocyanins	up	up	31201	25006	28864	35454	35683	34137	88397	59611	79176	70989	75187	84565
pmd0130	C22H46NO7P	LysoPC 14:0	Lipids	LPC	down	down	17534	12878	16231	18736	22542	22688	7344.2	6277.3	6634.1	6325.6	6126.1	7581.6
Lmmp003167	C25H31N3O6	Bis(Caffeoyl)Spermidine	Alkaloids	Phenolamine	up	up	2259500	1319600	2033100	9060800	6602400	6887500	5745100	3596000	3849200	46903000	63552000	51092000
pmn001726	C25H33N3O6	N1-Caffeoyl-N3-dihydrocaffeoyl spermidine	Alkaloids	Phenolamine	up	up	311660	323200	395100	2907200	1420300	2045400	3556200	4839200	4341400	12738000	26177000	18472000
Lmmp003112	C25H33N3O6	Caffeoyl-dihydrocaffeoyl spermidine	Alkaloids	Phenolamine	up	up	353980	300380	272840	1153100	1322900	1296300	3769200	3816200	3796000	19004000	19112000	18977000
mws1610	C30H48O4	Maslinic acid	Terpenoids	Triterpene	down	FALSE	247640	246520	221300	128820	131400	133830	77426	111060	111190	138530	129510	133560
Lmzn106284	C30H48O4	Alphitolic acid	Terpenoids	Triterpene	down	FALSE	699860	650780	632450	383140	387100	377140	123610	123900	125640	253190	223580	233080
pmn001706	C30H48O4	2-Hydroxyoleanolic acid	Terpenoids	Triterpene	down	FALSE	182190	184450	151500	89104	113070	106960	77514	46166	64832	68695	114800	102700
Lmmp002914	C25H35N3O6	Bis(Dihydrocaffeoyl)spermidine	Alkaloids	Phenolamine	up	up	374940	379920	368480	1145400	1153500	1181000	936780	945860	946370	2535300	2303700	2541700
pmn001727	C24H29NO9	N-(4-O-(Glucosyl)-E-feruloyl)-tyramine	Alkaloids	Phenolamine	FALSE	down	141010	154110	145210	347590	297420	322890	128880	139640	136220	96105	78206	85065
Lmhp008589	C23H42NO7P	LysoPE 18:3(2n isomer)	Lipids	LPE	down	down	9977600	9682200	9948900	11337000	11219000	11308000	5036100	4619200	4806100	5310300	5208900	5081000
pmb0874	C23H44NO7P	LysoPE 18:2(2n isomer)	Lipids	LPE	down	down	20791000	17995000	20011000	21876000	22031000	22073000	7399800	7317400	7012700	7740300	7927700	7490700
pmb0881	C23H44NO7P	LysoPE 18:2	Lipids	LPE	down	down	2874800	2892300	3090500	2436600	2123100	2505800	861970	687490	365550	669100	701370	771160
Lmjp003295	C22H22O12	6-Methoxykaempferol-3-O-glucoside	Flavonoids	Flavonoid	up	FALSE	338970	307140	261770	238040	416900	438010	647620	752500	563950	481940	904790	798550
Lmjp002906	C22H22O12	Rhamnetin-3-O-Glucoside	Flavonoids	Flavonols	up	FALSE	517130	455000	498000	552720	618780	491000	1204900	1064700	1104900	1125800	1135300	1031900
Hmgp002036	C22H22O12	Nepetin-7-O-glucoside	Flavonoids	Flavonoid	up	up	419640	415190	448060	377380	701130	404810	975810	1245700	1348600	1229400	945200	966420
mws0289	C23H46NO7P	LysoPE 18:1	Lipids	LPE	down	FALSE	90728	78412	107140	71012	45009	63837	47433	46866	43774	60281	56690	54935
pmb2260	C23H46NO7P	LysoPC 15:1	Lipids	LPC	down	down	36168	36408	33897	41143	38452	42194	9752.1	9969.5	11739	9621.3	7543.3	9207.1
pmb0856	C23H46NO7P	LysoPE 18:1(2n isomer)	Lipids	LPE	down	FALSE	511060	470720	498330	499130	501930	561070	230220	233540	244300	273290	243810	283860
pmb2319	C23H48NO7P	LysoPC 15:0	Lipids	LPC	FALSE	down	39120	34063	41529	36132	42784	44315	15446	20713	30179	12365	18580	12549
Lmhp009129	C23H48NO7P	LysoPC 15:0(2n isomer)	Lipids	LPC	FALSE	down	220040	217500	213500	311620	312190	320370	120460	124050	121350	134850	139240	124620
HJN104	C21H22O13	Dihydromyricetin-3-O-glucoside	Flavonoids	Dihydroflavonol	FALSE	up	38878	38703	43982	48827	43180	46107	56440	70544	62016	103460	120610	100870
pmb3072	C22H26O12	3-O-p-Coumaroylshikimic acid-O-glucoside	Phenolic acids	Phenolic acids	FALSE	up	124990	141530	150470	162820	169520	192180	257460	269640	257510	383710	364790	405920
pmn001707	C30H46O5	Quillaic acid	Phenolic acids	Phenolic acids	down	down	1075500	880000	969950	1305600	1158000	1489300	390260	390000	510880	518190	513610	558490
Hmjn003948	C30H48O5	Madasiatic acid	Terpenoids	Triterpene	FALSE	up	148150	132040	140770	102090	110980	97917	300530	200510	511630	214730	301360	259230
Zmpn006881	C30H48O5	Tormentic acid	Terpenoids	Triterpene	down	FALSE	52505	42989	46974	31126	26068	25972	8633.1	9034.4	8142.3	14730	16972	18344
Lmmn003398	C23H22O12	Kaempferol-3-O-(6''-acetyl)glucoside	Flavonoids	Flavonols	up	FALSE	62200	79750	71267	57045	50002	66615	196790	194880	158160	84321	76398	81888
pma1303	C24H46NO7P	LysoPC 16:2	Lipids	LPC	down	down	53800	61258	57420	48070	49894	56057	26123	15524	22306	22264	14022	16646
pmb0863	C24H46NO7P	LysoPC 16:2(2n isomer)	Lipids	LPC	FALSE	down	357270	337470	339760	441770	435030	424440	187780	187140	196330	156620	168120	153490
pmp000608	C23H24O12	Aurantio-obtusin-6-O-Glucoside	Quinones	Anthraquinone	up	up	346750	309330	319180	442580	424090	441560	991890	1030000	976160	1002900	1027200	970090
Lmgp004829	C23H24O12	5,7,4'-Trihydroxy-6,8-dimethoxyisoflavone-7-O-galactoside	Flavonoids	Isoflavones	up	up	288660	277850	295980	392980	394620	362550	954510	1004700	906060	891200	922440	954070
pmb3042	C23H24O12	Tricin-5-O-Glucoside	Flavonoids	Flavonoid	FALSE	up	309220	277670	316540	325070	309810	321720	560950	535800	609370	763020	615890	827590
pmb0736	C23H24O12	Tricin-7-O-Glucoside	Flavonoids	Flavonoid	up	up	290040	290480	311730	381770	411730	397730	934130	941900	940320	903370	920320	886510
pmp001164	C23H24O12	Iristectorin B	Flavonoids	Isoflavones	up	up	9	9	9	1450.7	2357.4	2659.6	9031.3	8441	8658.1	6028.1	6199.3	9093.3
pmp001270	C24H48NO7P	LysoPC 16:1	Lipids	LPC	down	down	1014200	1016200	1030400	1234500	1328100	1325900	450470	488050	514730	489870	461740	498200
Lmhp008833	C24H48NO7P	LysoPC 16:1(2n isomer)	Lipids	LPC	FALSE	down	629780	568050	555170	600970	647120	653740	317120	306230	308890	323540	320130	301020
pmb0855	C24H50NO7P	LysoPC 16:0	Lipids	LPC	down	down	7460000	7718700	8115100	7432800	6868200	7035800	3516600	3487300	3384200	3210100	3237700	3287700
pmd0132	C24H50NO7P	LysoPC 16:0(2n isomer)	Lipids	LPC	FALSE	down	1334400	1178300	1245900	1912700	1816000	1691000	692050	646490	591230	651690	633300	646470
pmb3061	C22H28O13	5-O-p-Coumaroylquinic acid O-glucoside*	Phenolic acids	Phenolic acids	up	up	5659.7	10609	8846.3	11959	10050	10322	27940	27839	28337	27742	29580	25869
pmb3064	C22H28O13	3-O-p-Coumaroylquinic acid-O-glucoside*	Phenolic acids	Phenolic acids	up	FALSE	24361	31710	24604	37301	22581	31118	83278	86894	74474	60563	57544	58314
Lmhp009802	C25H46NO7P	LysoPE 20:3(2n isomer)	Lipids	LPE	down	down	9864.1	10768	9626.8	12739	7789	13860	3629.9	3102.1	5857.6	4425	3472	3416.6
Lmhp010040	C25H46NO7P	LysoPE 20:3	Lipids	LPE	down	down	8490.7	9859.8	10989	7816.3	7876.2	7434.8	4475.4	3037.5	4727.4	3146.7	4257.3	2938.5
Lmhp010514	C25H48NO7P	LysoPE 20:2(2n isomer)	Lipids	LPE	down	down	18397	17481	18531	18990	21361	17862	6051.8	5206.1	7741.6	5627.8	5183.9	5631.5
Lmhp010757	C25H48NO7P	LysoPE 20:2	Lipids	LPE	down	down	12755	11343	13247	6895.5	10137	10743	3810.8	2939.8	2496.9	2856	2532.8	3445.2
Lmhp008718	C25H48NO7P	LysoPC 17:2	Lipids	LPC	FALSE	down	260750	243230	237970	298080	291620	270850	143530	149420	149000	137690	138080	133500
pmn001564	C25H30O11	Shomaside E	Phenolic acids	Phenolic acids	up	up	13016	11680	15093	7128.8	22457	8856.9	70319	66642	51350	48401	48278	58588
pmb2406	C25H52NO7P	LysoPC 17:0	Lipids	LPC	FALSE	down	187260	250390	249150	231740	257650	243820	107490	127020	133470	116080	93722	115900
Lmhp009526	C27H46O9	2-α-Linolenoyl-glycerol-1-O-glucoside	Lipids	Glycerol ester	down	down	76138	65120	82605	79953	87719	82542	27876	24871	29552	37761	42272	41707
Lmhp009773	C27H46O9	1-α-Linolenoyl-glycerol-3-O-glucoside	Lipids	Glycerol ester	down	down	19777	28333	27400	24625	20668	30075	6331.8	6758.7	3737.5	6358.4	5916.3	9579.4
mws1584	C25H24O12	1,3-O-Dicaffeoylquinic Acid (Cynarin)	Phenolic acids	Phenolic acids	up	up	1762000	1827600	1678800	2208500	2410200	2393800	5940200	6610300	5857300	4659700	5824400	4698000
Zmhn000785	C19H32O16	Di-O-Glucosylquinic acid	Phenolic acids	Phenolic acids	up	FALSE	60432	60829	67657	49131	47918	49590	138550	103740	143800	97577	87634	99357
pmp001279	C21H48N3O9P	Bis(N,N-Diethylethanaminium)-2-acetamido-1,5-anhydro-2-deoxy-1-[-hydroxy(phosphonato)methyl]-D-glucitol	Alkaloids	Alkaloids	down	down	306520	331280	318920	263300	240840	227640	115910	105900	108600	108580	116400	111620
pmb0854	C26H48NO7P	LysoPC 18:3	Lipids	LPC	FALSE	down	323610	169200	290630	343740	346390	341980	125490	150570	162190	140930	148150	145450
pmp001273	C26H50NO7P	LysoPC 18:2	Lipids	LPC	down	down	297130	250660	312230	227290	207940	362330	88844	56235	71210	74946	63713	66896
pmp001251	C26H50NO7P	LysoPC 18:2(2n isomer)	Lipids	LPC	down	down	3105500	2899700	3208600	3841200	3584900	3417800	1449800	1464100	1377100	1650900	1587500	1524300
pmn001644	C23H20O14	Quercetin-3-O-(2''-acetyl)glucuronide	Flavonoids	Flavonols	up	up	8007.9	5980.2	6344.4	4092.5	3861.4	4182.2	24922	22135	21152	16426	12899	15776
Li512111	C24H24O13	Isorhamnetin-3-O-(6''-acetylglucoside)	Flavonoids	Flavonols	up	up	34241	31599	23759	19627	20353	15247	103790	107410	101000	52442	65431	68161
pmd0136	C26H54NO7P	LysoPC 18:0(2n isomer)	Lipids	LPC	down	down	20311	22820	21246	18455	24882	24982	7204.5	8010.8	9433.2	3275.9	5459.7	7041.1
pmb0746	C27H26O11	Tricin-4'-O-(guaiacylglycerol)ether	Flavonoids	Flavonoid	up	up	4767.4	4908.5	5145	1244.6	4068.1	4806.8	19404	20520	20307	16181	13792	17794
pmp000234	C27H26O11	Salcolin A	Flavonoids	Flavonoid	up	up	4239.6	3135	4707.1	3147.8	4965.6	4072.6	19300	24853	18855	10232	11980	13507
pmp000235	C27H26O11	Salcolin B	Flavonoids	Flavonoid	up	up	4023.5	4011.7	5958.2	3475.3	3184.6	3178.8	16625	24976	16097	13560	12877	16325
Lmhp007840	C27H52NO7P	LysoPC 19:2	Lipids	LPC	down	down	5304.1	10297	9041.3	12542	11738	10859	3092	3361.3	3777	5596.2	4322.1	4976.5
Lmmp003817	C24H22O14	Kaempferol-3-O-(6''-malonyl)glucoside*	Flavonoids	Flavonols	up	FALSE	149470	141790	150600	122660	116600	116330	409950	399720	380540	149610	152690	145820
Lmdp004892	C24H22O14	Kaempferol-3-O-(6''-malonyl)galactoside*	Flavonoids	Flavonols	up	FALSE	144590	165890	140210	117120	118310	105070	425330	411600	388370	166970	163450	162120
pmp001274	C28H48NO7P	2-Hydroxy-5,8,11,14,17-icosapentaenoyloxy]propyl-2-(trimethylammonio)ethyl phosphate	Alkaloids	Alkaloids	down	down	466200	433190	387780	386150	319750	320970	89240	97480	80476	59859	67961	58224
Lmhp009890	C28H52NO7P	LysoPC 20:3	Lipids	LPC	FALSE	down	85560	79922	84849	110170	102330	107900	44706	43642	45505	48349	51899	49833
pmd0146	C28H54NO7P	LysoPC 20:2(2n isomer)	Lipids	LPC	down	down	43474	47151	38797	65842	59070	57906	23142	16332	24248	19656	16286	19483
pmd0147	C28H54NO7P	LysoPC 20:2	Lipids	LPC	down	down	37922	35350	40109	30914	30588	27443	10834	13077	9717.3	9081.8	10331	9703.8
pmp000588	C25H24O14	Diosmetin-7-O-(6''-malonyl)glucoside	Flavonoids	Flavonoid	up	up	8374.8	6787.9	9576	9385.7	8479.7	9803.7	45975	44617	49355	37784	40612	39194
pmn001672	C23H32O15	Furanofructosyl-α-D-(3-mustard acyl)glucoside	Phenolic acids	Phenolic acids	down	FALSE	36746	34159	34264	25028	29495	32334	13320	11843	14862	20401	17611	17234
Lmhp011549	C28H56NO7P	LysoPC 20:1	Lipids	LPC	down	down	54379	55177	59448	58455	64481	58128	22873	26926	24402	20450	19299	21189
HJAP064	C25H24O15	Isorhamnetin-3-O-(6''-malonylglucoside)	Flavonoids	Flavonoid	up	up	79124	87824	87112	71236	70895	73926	296800	291760	293930	209110	230310	205270
Zmhp005139	C25H24O15	Tamarixetin-3-O-(6''-malonyl)glucoside	Flavonoids	Flavonoid	up	up	85940	82064	87432	73255	71652	73761	295910	301020	278870	209230	206490	189970
pmb0492	C34H37N3O6	N',N'',N'''-p-Coumaroyl-cinnamoyl-caffeoyl spermidine	Alkaloids	Phenolamine	down	down	35036	32513	30770	28872	26609	25341	9651.1	8043.1	8968.8	10300	11142	14945
Lmqn000780	C17H27N3O17P2	Uridine 5'-diphospho-N-acetylglucosamine	Alkaloids	Alkaloids	FALSE	up	28828	32290	20241	35837	40025	35211	46271	41418	41077	85512	94584	84781
Lmmp000897	C30H26O14	Gallocatechin-(4α→8)-gallocatechin	Flavonoids	Flavanols	up	FALSE	317870	218990	238870	167460	233000	253730	700850	637510	669690	159690	141380	177030
mws4134	C20H32N6O12S2	Oxiglutatione	Amino acids and derivatives	Amino acids and derivatives	down	down	388660	416480	345030	589320	437140	489580	117430	113540	106340	234830	204570	250680
Hmlp004943	C28H32O16	Nitensoside B	Lignans and Coumarins	Coumarins	up	FALSE	3724800	3170000	3504500	4436900	4651100	4745400	7545100	8047600	8939800	9025200	8182000	8876100
Lmsp004721	C28H32O16	Tamarixetin-3-O-glucoside-7-O-rhamnoside	Flavonoids	Flavonoid	up	FALSE	3615300	3017500	3148500	4832900	4644900	4613400	7806700	8074400	8332500	9231300	8564300	8926400
Lmhp003217	C28H32O16	2'-Hydoxy,5-methoxyGenistein-O-rhamnosyl-glucoside	Flavonoids	Isoflavones	up	FALSE	3319100	3125700	3292900	4695500	4697400	4518200	7838100	8554700	8270900	8840900	8905900	9125600
pmp001254	C36H36N2O8	Grossamide	Alkaloids	Alkaloids	down	down	358440	344440	352560	1154200	953750	930200	77484	85844	71768	11332	10388	12770
pmp001187	C36H36N2O8	1-(Dihydroxyphenyl)-N2,N3-bis(4-hydroxyphenethyl)-(5-8)-dimethoxy-1,2dihydronaphthalene-2,3-dicarboxamide	Alkaloids	Alkaloids	down	down	88699	82628	85471	280020	239610	241910	18503	22556	22101	3586.8	4448.1	3416
pmp001253	C36H36N2O8	Cannabisin F	Alkaloids	Phenolamine	FALSE	down	64996	60646	63325	157550	142700	146990	37927	46330	34993	10839	10041	11076
pmp001310	C27H30O17	6-Hydroxykaempferol-3,6-O-Diglucoside*	Flavonoids	Flavonols	up	up	2875700	2983000	2756500	3034200	2937400	3131100	9328000	8131100	8320300	6960400	6453600	6101000
Lmtp003677	C27H30O17	Quercetin-3-O-sophoroside (Baimaside)	Flavonoids	Flavonols	up	up	3016100	2623500	3151800	3303900	3222800	2589100	8068900	8523600	9212800	6288900	6311200	6376500
pmp001311	C27H30O17	6-Hydroxykaempferol-7,6-O-Diglucoside*	Flavonoids	Flavonols	up	FALSE	280110	300680	332870	266160	326170	254540	624430	628350	727530	259610	304290	270530
pmn001723	C31H43N3O11	Lycibarbarspermidine A*	Alkaloids	Alkaloids	up	up	12527	14688	14350	28321	32868	35294	116590	95570	125590	282540	265900	233280
pmn001724	C31H43N3O11	Lycibarbarspermidine B*	Alkaloids	Alkaloids	up	up	18685	24098	12481	35280	24945	34759	103080	105690	133220	226730	317740	303980
Hmcp001578	C28H32O17	Isorhamnetin-3,7-O-diglucoside	Flavonoids	Flavonols	up	FALSE	5363.1	11408	9519.8	8662.8	2321	8726.6	31824	36260	33849	12412	6530	8751.6
Hmln005776	C32H52O13	Capsianoside IV	Terpenoids	Ditepenoids	up	up	162870	152090	130520	292380	331710	313030	466210	479970	476010	696660	622940	734050
pmb0713	C29H34O17	Tricin-7-O-(2''-O-glucosyl)glucoside	Flavonoids	Flavonoid	up	up	13452	12587	12150	14985	17457	22406	48026	46569	49434	45893	48589	48077
pmp001190	C37H38N2O9	(5-8)-Hydroxy-1-(hydroxylmethoxyphenyl)-N2,N3-bis(4-hydroxyphenethyl)-(5-8)-dimethoxy-1,2-dihydronaphthalene-2,3-dicarboxamide	Alkaloids	Alkaloids	down	down	9820.2	7765.5	9764.1	19031	14853	17031	9	9	9	9	9	9
Hmln004940	C32H52O14	Capsianoside I	Terpenoids	Ditepenoids	up	up	276690	299810	257150	442890	402060	333870	670980	986830	967900	1485600	1621100	1652900
pmp000158	C35H46O13	Trichilin B	Terpenoids	Triterpene	up	up	13086	10040	12699	26859	19621	22291	36314	35316	35685	39334	58699	42665
Lmhp008744	C33H56O14	1-α-Linolenoyl-glycerol-2,3-di-O-glucoside	Lipids	Glycerol ester	FALSE	down	7663.1	10866	12801	9818.4	9239	8267.3	3576.7	4772.4	7541.4	4832.2	4565.6	4152.2
HJN102	C34H30O15	3,4,5-Tricaffeoylquinic acid	Phenolic acids	Phenolic acids	up	FALSE	97266	85180	111150	123300	104620	129990	212820	214710	222840	197750	184390	198300
pmp001271	C33H58O14	1-Linoleoyl-sn-glycerol-diglucoside	Lipids	Free fatty acids	down	FALSE	22401	18960	21842	11150	28515	18523	8130	8747.1	8105.5	4521.6	7066.3	7657
Lmhp009190	C33H58O14	2-Linoleoylglycerol-1,3-di-O-glucoside	Lipids	Glycerol ester	FALSE	down	19362	20348	19524	22492	22272	20245	5179.9	10325	16258	10142	11813	9785.8
Lmsn006839	C36H58O12	2α,3β,19α,23,24-Pentahydroxyolean-12-en-28-oic acid-28-O-glucoside	Terpenoids	Triterpene	FALSE	up	74548	62526	92122	39567	47445	58003	72914	96183	77952	113400	123090	100330
Hmcp001629	C30H32O19	Kaempferol-3-O-(6''-Malonyl)glucoside-7-O-Glucoside	Flavonoids	Flavonols	up	FALSE	28746	27070	28838	21689	28669	24818	61727	57919	54894	18352	21086	23816
Lmfp004911	C39H65NO12	γ-Tomatine	Alkaloids	Steroid alkaloids	down	down	80387	85451	75068	84440	124670	79575	38317	37690	21722	32530	37216	45462
pmb0639	C33H40O20	Apigenin-8-C-glucoside-7-O-Sophoroside	Flavonoids	Flavonoid carbonoside	up	down	17764	19424	15667	28999	20889	33996	28914	34970	43462	12237	12422	10704
pmb0672	C37H38O18	Isovitexin-7-O-(6''-feruloyl)glucoside	Flavonoids	Flavonoid carbonoside	up	up	2404.9	1793.5	814.92	7116.3	5409.7	4385	17953	19606	20189	32808	29652	28249
pmb0592	C34H42O20	Chrysoeriol-7-O-rutinoside-5-O-glucoside	Flavonoids	Flavonoid	up	up	11685	7522.3	5676.5	23354	16666	24270	63894	65567	64658	104910	102680	104370
Lmmp002529	C33H40O21	Gossypetin-3-O-rutinoside-8-O-rhamnoside	Flavonoids	Flavonols	up	FALSE	29498	33559	38957	34716	26303	37283	69770	71605	81647	57921	44375	44235
Lmmp002334	C33H40O21	Quercetin-3-O-rutinoside-7-O-glucoside	Flavonoids	Flavonols	up	FALSE	64619	74596	77630	95061	99717	104360	140090	184400	111030	179600	144350	161010
Lmqp002170	C33H40O21	Kaempferol-3-O-sophorotrioside	Flavonoids	Flavonols	up	FALSE	10409	11205	9060.5	12519	14636	11863	21998	21116	22243	12779	11525	10441
Lmqp002671	C42H64O17	Celosin B	Terpenoids	Triterpene	up	FALSE	21729	24019	20476	34178	39391	33738	78496	87515	78685	42999	46667	36337
Lmmp004445	C45H73NO16	Leptinine II	Alkaloids	Steroid alkaloids	down	FALSE	67979	69013	63459	46061	52179	38690	34054	29470	18287	33500	33777	39756
pmn001323	C48H80O17	Saikosaponin F	Terpenoids	Triterpene	up	up	11682	11747	11663	12055	12344	11943	32914	31014	35397	37872	36316	45168
Lmmn005092	C47H72O20	Medicagenic acid-3-O-glucuronide-28-O-rhamnosyl(1,2)-arabinoside	Terpenoids	Triterpene Saponin	up	up	3481.1	7722.1	7638.4	5237.3	5957.9	7905	22918	18007	22364	19933	18240	23466
