# Supplementary material for: Overexpression of Pennisetum purpureum CCoAOMT Contributes to Lignin Deposition and Drought Tolerance by Promoting the Accumulation of Flavonoids in Transgenic Tobacco
Source: Front Plant Sci. 2022 May 10;13:884456. doi: 10.3389/fpls.2022.884456 (PMC9129916; doi:10.3389/fpls.2022.884456)
Supplement: Supplementary file 8 [file Table_8.XLSX]

## Sheet: Sheet1
Supplementary Table 8 The Venn results of WT-CK versus OE-CK and WT-Drought versus OE-Drought
Index	Formula	Compounds	Class I	Class II	WT-CK vs OE-CK	WT-Drought vs OE-Drought	WT-CK1	WT-CK2	WT-CK3	OE-CK1	OE-CK2	OE-CK3	WT-Drought4	WT-Drought5	WT-Drought6	OE-Drought4	OE-Drought5	OE-Drought6
pmb0782	C5H11N	Piperidine	Alkaloids	Alkaloids	up	FALSE	329500	332780	298970	1322300	1525000	1355700	1041300	1047600	979910	1350100	1203100	1317700
pme2292	C4H12N2	Putrescine	Alkaloids	Phenolamine	FALSE	up	1127000	1080400	1013700	795550	958550	984980	629960	715300	756530	2602500	2807200	2495800
mws4052	C4H7NO2	1-Aminocyclopropane-1-carboxylic acid	Organic acids	Organic acids	up	FALSE	5767.9	6690.3	8984.7	106380	92292	132900	49035	45241	60235	72139	87283	77112
pme0006	C5H9NO2	L-Proline	Amino acids and derivatives	Amino acids and derivatives	up	up	1761700	1815300	1640400	4930000	5116000	4280400	3021900	2843100	2507400	8280000	8068100	8821500
pmb1096	C8H7N	Indole	Alkaloids	Plumerane	up	FALSE	23142	21967	22190	67202	55831	62399	139840	131980	135130	117010	134830	131190
mws0256	C5H11NO2	L-Valine	Amino acids and derivatives	Amino acids and derivatives	up	FALSE	4770900	4712300	4757900	13282000	13040000	11139000	6189700	6032000	5543000	7469100	7149500	7001000
pmp001287	C8H9N	N-Benzylmethylene isomethylamine	Alkaloids	Alkaloids	up	FALSE	9372300	9574300	9637700	19820000	19862000	19814000	25927000	25828000	26820000	28723000	29264000	30167000
mws0236	C2H7NO3S	2-Aminoethanesulfonic acid	Organic acids	Organic acids	FALSE	up	14244	19427	14409	22300	28035	34073	21586	12322	10801	39181	37147	43080
ML10181668	C6H11NO2	Cycloleucine	Amino acids and derivatives	Amino acids and derivatives	up	FALSE	70874	83547	76192	378330	400990	397820	299870	304300	316600	519020	545100	522120
Zmgn000217	C5H6O4	Methylenesuccinic acid	Organic acids	Organic acids	up	FALSE	9	9	9	16515	13027	11634	34033	31847	22003	22678	20929	15652
mws0425	C5H6O4	Citraconic acid	Organic acids	Organic acids	up	FALSE	222990	234230	201420	449560	446590	422580	313230	319660	301640	396880	392020	385890
pme2693	C6H14N2O	N-Acetylputrescine	Alkaloids	Phenolamine	FALSE	up	1700900	1637000	1536600	2325600	2391100	2262100	2536700	2546600	2432300	5548600	5839500	5909100
pmb0501	C5H14N4	Agmatine	Alkaloids	Phenolamine	FALSE	up	1725000	1692000	1691400	2463300	2670500	2379700	2682300	2665700	2574600	5903800	6401300	6469200
pmp001198	C6H13NO2	6-Deoxyfagomine	Alkaloids	Alkaloids	up	FALSE	360820	200370	317640	796070	989730	914270	9	9	9	9	9	9
mws0227	C6H13NO2	L-Leucine	Amino acids and derivatives	Amino acids and derivatives	up	FALSE	6961000	7928400	7350600	19666000	18066000	17316000	7945600	7613200	7671100	8735200	8455600	8857600
mws1587	C6H13NO2	L-Norleucine	Amino acids and derivatives	Amino acids and derivatives	up	FALSE	6420700	7377700	6844600	18021000	16719000	16579000	7457700	6834600	6957500	8255000	7619500	8240700
Lmgn000160	C4H8N2O3	3-Ureidopropionic Acid	Organic acids	Organic acids	up	FALSE	17197	18112	14690	44747	46542	41486	6232.7	5305.6	4292	5331.9	9233.1	4595.6
mws0001	C4H8N2O3	L-Asparagine	Amino acids and derivatives	Amino acids and derivatives	up	FALSE	284050	278770	281590	563410	675110	554220	123100	100770	108870	200520	173920	184060
pme2527	C5H12N2O2	L-Ornithine	Amino acids and derivatives	Amino acids and derivatives	FALSE	up	7775	7986.8	8278.3	9937.4	7085.8	8446.3	3780	5195.3	5396.5	7549.1	9525.8	13423
mws0146	C7H7NO2	Nicotinic Acid Methyl Ester(Methyl Nicotinate)	Alkaloids	Alkaloids	up	FALSE	47820	48061	42906	115190	123980	114560	47186	36719	37532	31006	38137	34388
Wmzn000227	C6H10O4	2,2-Dimethylsuccinic acid	Organic acids	Organic acids	FALSE	up	17207	10417	12613	12868	10743	14029	5381.8	3626	2236.8	14625	8019.9	7136.7
pme0193	C5H10N2O3	L-Glutamine	Amino acids and derivatives	Amino acids and derivatives	up	FALSE	1144100	1150300	1098300	6089000	6007000	6464900	5073000	5216200	5418700	8532400	8538300	8428700
pme0026	C6H14N2O2	L-Lysine	Amino acids and derivatives	Amino acids and derivatives	up	FALSE	1152500	1094300	1074700	5909600	6074400	6249600	4988200	4851200	5385700	8594100	8699200	8380600
mws0254	C6H9N3O2	L-Histidine	Amino acids and derivatives	Amino acids and derivatives	up	up	85330	94951	73808	564250	551810	680080	1154900	1179900	1600600	2740800	3004000	2704600
pmp000098	C8H13NO2	Arecoline	Alkaloids	Piperidine alkaloids	up	FALSE	44182	35214	36728	139920	148810	160010	248900	281070	358200	436030	517520	440810
pmb0819	C10H8N2	3-Indoleacetonitrile	Alkaloids	Plumerane	up	FALSE	23662	22352	25679	84370	81905	98659	245500	270760	252280	247460	240590	255700
mws0159	C9H8O3	Phenylpyruvic acid	Organic acids	Organic acids	up	FALSE	65781	77362	92778	232000	197600	212540	76688	78899	102160	78237	97406	88676
pme0021	C9H11NO2	L-Phenylalanine	Amino acids and derivatives	Amino acids and derivatives	up	FALSE	417270	427310	418630	898940	846710	872670	1177700	1110500	1161400	1293300	1329600	1344000
pme0282	C8H6O4	Phthalic acid*	Organic acids	Organic acids	up	FALSE	197940	189160	209740	1086700	1114900	1072100	485640	437500	460400	760940	748050	845900
pme0281	C8H6O4	Terephthalic acid*	Phenolic acids	Phenolic acids	up	FALSE	2290800	2476200	2499000	10958000	11664000	10847000	5555100	5419900	5481500	8731800	8885700	8791400
pmc0274	C6H6N4S	6-Methylmercaptopurine	Nucleotides and derivatives	Nucleotides and derivatives	up	FALSE	2653100	2554100	2685200	5748800	5809800	5917400	7936000	8040000	7965300	8891300	9351900	9480300
mws0467	C9H10O3	3-(4-Hydroxyphenyl)-propionic acid	Phenolic acids	Phenolic acids	up	FALSE	31933	25234	36234	63013	65622	59046	65511	68318	57415	55938	61778	54265
ML10176345	C7H8O5	3-Dehydroshikimic acid	Organic acids	Organic acids	FALSE	up	19641	12702	19453	15239	10290	14259	9	9	9	33986	21009	3842.8
mws0242	C8H14O4	Suberic Acid	Organic acids	Organic acids	down	FALSE	76369	69595	72919	37902	35841	30276	43038	43880	37166	56901	61493	50941
Zmyn000155	C7H14N2O3	N-α-Acetyl-L-ornithine	Amino acids and derivatives	Amino acids and derivatives	up	FALSE	7749.2	4503.9	4161.4	20218	28108	25431	33407	32595	37104	44215	54715	49578
mws0260	C6H14N4O2	L-Arginine	Amino acids and derivatives	Amino acids and derivatives	up	up	25074	15225	19539	97586	77986	105510	68953	117470	129490	272640	213060	221200
pme2024	C10H12N2O	Serotonin*	Alkaloids	Plumerane	FALSE	up	169300	192670	149310	262150	259480	253400	157350	157240	121010	293730	310350	313570
pmb0774	C10H12N2O	N-Hydroxytryptamine*	Alkaloids	Phenolamine	up	up	90623	83530	91584	175300	177420	180840	90022	109850	77937	193740	203440	186380
pme2253	C6H10O6	L-Gulono-1,4-Lactone	Others	Saccharides and Alcohols	FALSE	up	41580	45970	44259	46749	44112	45321	30865	35770	30345	87060	49761	89235
mws0250	C9H11NO3	L-Tyrosine	Amino acids and derivatives	Amino acids and derivatives	up	FALSE	2435100	2540400	2604900	7528600	7504900	7189300	6945200	7207500	7300100	7984800	9980800	9425000
Hmmp001310	C11H9NO2	3-Indoleacrylic acid	Alkaloids	Alkaloids	up	FALSE	718230	740650	718070	2357400	2461600	2405300	5215500	5431500	5226900	6775700	6228400	6356400
pme0122	C8H16N2O3	N6-Acetyl-L-lysine	Amino acids and derivatives	Amino acids and derivatives	up	FALSE	39776	46945	52150	208530	186770	175480	353860	338100	329460	429410	435880	442870
pme3388	C7H16N4O2	Homoarginine	Amino acids and derivatives	Amino acids and derivatives	up	up	8251.8	5086.9	7561.1	14505	14368	21308	9211	14435	17737	26534	26132	41652
Zmjp000182	C7H16N4O2	N-Monomethyl-L-arginine	Amino acids and derivatives	Amino acids and derivatives	up	FALSE	69953	93918	73257	179150	177050	180080	132040	142670	133610	204620	228080	238200
pme0075	C7H11NO5	N-Acetyl-L-glutamic acid	Amino acids and derivatives	Amino acids and derivatives	down	FALSE	77624	72315	82298	23662	26393	23266	17575	25501	17108	31125	41538	37915
mws0193	C7H15N3O3	L-Homocitrulline	Amino acids and derivatives	Amino acids and derivatives	up	FALSE	5191.2	8465.5	5794.2	15773	16463	26637	28874	41437	42043	23749	34172	41617
Zmyn000453	C6H8O7	Isocitric Acid*	Organic acids	Organic acids	up	FALSE	3725600	3482900	3711400	8792900	10696000	9878000	2359800	2717900	2287600	2288200	2764000	2692600
mws0281	C6H8O7	Citric Acid*	Organic acids	Organic acids	up	FALSE	34862000	30932000	31323000	74531000	69803000	69415000	19166000	17044000	17415000	20867000	17313000	21684000
Hmjp002337	C10H8O4	Isoscopoletin (6-Hydroxy-7-Methoxycoumarin)	Lignans and Coumarins	Coumarins	FALSE	down	287300	372990	379190	317070	350740	371350	469570	488210	545030	101150	91180	63617
mws0277	C7H12O6	Quinic Acid	Organic acids	Organic acids	up	FALSE	1114200	999590	1277200	3107200	2711600	2550700	634240	717780	659520	617250	648570	407690
pme3705	C6H10O7	D-Glucoronic acid	Others	Saccharides and Alcohols	FALSE	up	67165	65826	64068	74448	89651	81090	52857	33902	40796	102350	71353	86557
Wmhn001652	C11H8O4	3-Methoxy-juglone	Quinones	Quinones	up	FALSE	3705000	3490200	3626200	10081000	9090900	9769300	15140000	15967000	15107000	19987000	21381000	21124000
mws0282	C11H12N2O2	L-Tryptophan	Amino acids and derivatives	Amino acids and derivatives	up	FALSE	4178300	3527200	3839500	11737000	11458000	12458000	18937000	18784000	19406000	25063000	25217000	24368000
pmb0818	C11H11NO3	Methoxyindoleacetic acid	Alkaloids	Plumerane	up	FALSE	419980	415820	418330	1381400	1503100	1482000	3364500	3295200	3243900	4290200	4239300	4337900
mws0853	C11H14O4	Sinapyl alcohol	Phenolic acids	Phenolic acids	FALSE	up	7239.3	4375.8	9676	7086.5	5058.2	4728.1	16845	12010	16799	35581	44187	46090
pmb0490	C13H18N2O2	p-Coumaroylputrescine	Alkaloids	Phenolamine	up	up	32368	27483	34225	123560	138690	128820	373660	356910	367180	3362200	3254700	3289400
pmb0962	C10H22N2O4	L-Lysine-Butanoic Acid	Amino acids and derivatives	Amino acids and derivatives	up	FALSE	16521	12667	12436	41979	50281	52230	22875	27255	27355	24709	26603	27924
pme2563	C8H14N2O5S	γ-Glu-Cys	Amino acids and derivatives	Amino acids and derivatives	FALSE	up	9600.5	14904	10237	12407	7176.1	7466.4	9	9	9	10855	8372	6171.7
Lmmp001410	C13H20N2O3	Dihydrocaffeoylputrescine	Alkaloids	Phenolamine	up	up	33592	30231	32479	395560	343160	390450	363590	352880	318390	10233000	8347400	9268500
Lmlp003161	C14H20N2O3	N-Feruloylputrescine	Alkaloids	Phenolamine	up	up	29603	21658	35589	351130	458350	569300	544590	582890	631670	17696000	17274000	16532000
pmp001244	C14H20NO4+	Caffeoylcholine	Alkaloids	Alkaloids	FALSE	up	18102	18367	23005	17782	20034	30083	9045.4	3535.2	4909.6	16859	10173	15809
Lmmp002013	C14H22N2O3	Dihydroferuloylputrescine	Alkaloids	Phenolamine	up	up	5398.6	5935.6	4232.9	44852	47080	48787	101710	95447	110800	1020800	1001100	962080
mws1060	C10H12N4O5	9-(Arabinosyl)hypoxanthine	Nucleotides and derivatives	Nucleotides and derivatives	FALSE	up	140480	142700	135050	115200	112970	121560	118120	122380	124790	264340	258690	255260
pme1712	C11H20N2O6	L-Saccharopine	Amino acids and derivatives	Amino acids and derivatives	up	FALSE	11773	13358	11549	43253	47098	45384	99875	90757	116570	91271	85367	79644
pmp001252	C17H17NO3	p-Coumaroyltyramine	Alkaloids	Phenolamine	down	FALSE	172290	176070	173110	14287	13557	12938	9	9	9	9	9	9
mws0918	C16H12O5	Prunetin (5,4'-Dihydroxy-7-methoxyisoflavone)	Flavonoids	Isoflavones	up	FALSE	778.09	776.24	1825.7	3239.9	2362	1651.9	6829.4	3733.8	4587.4	3599	4385	3656
pme2289	C20H30O	Retinol (Vitamin A1)	Others	Vitamin	up	FALSE	234330	237230	229410	536310	510020	442470	831650	776180	772450	816070	736960	768570
mws0064	C15H12O6	Eriodictyol (5,7,3',4'-Tetrahydroxyflavanone)	Flavonoids	Dihydroflavone	down	FALSE	14212	13955	15870	4070.2	3195.8	3359.7	6962.9	5205.2	5939.3	8323.5	10957	9061.4
pmp000001	C16H12O6	Hispidulin (5,7,4'-Trihydroxy-6-methoxyflavone)	Flavonoids	Flavonoid	up	FALSE	939.57	1365.6	1057.7	2441.9	1495.1	3559.9	17281	16088	13203	16483	16937	16418
Zmhn001926	C13H16O8	1-O-Salicyl-D-glucose*	Phenolic acids	Phenolic acids	up	FALSE	354620	338630	384690	786870	823370	762570	699600	743870	740300	585190	565160	566750
pme2816	C20H28O2	4-Oxoretinol	Others	Vitamin	FALSE	down	7120.3	9395	8251.2	10590	9931.8	12913	5099.8	4600	5079.3	9	9	9
Lmbn014696	C20H30O2	Pimaric acid	Terpenoids	Ditepenoids	down	FALSE	289180	258110	266040	104150	110700	113360	408400	415940	432610	447070	409350	509300
mws1375	C12H21N3O6	Nicotianamine	Amino acids and derivatives	Amino acids and derivatives	up	FALSE	22515	19727	19024	39683	37355	47796	23060	23863	29292	38089	54800	54683
pme1373	C9H14N3O7P	2'-Deoxycytidine-5'-monophosphate	Nucleotides and derivatives	Nucleotides and derivatives	FALSE	up	21659	15322	16932	18838	15550	16981	3851.7	2287.7	1845.4	11513	15120	10211
pme1086	C10H17N3O6S	Glutathione reduced form	Amino acids and derivatives	Amino acids and derivatives	FALSE	up	3301100	3344800	2864200	2444200	1992500	2042000	509620	372870	652990	1428600	1473300	1957800
mws1433	C18H19NO4	N-Feruloyltyramine	Alkaloids	Phenolamine	up	down	740530	682150	705280	1504700	1392200	1378200	310200	400100	309230	124070	109610	120170
Hmjp005980	C18H19NO4	Cis-N-Feruloyltyramine	Alkaloids	Alkaloids	up	down	727340	721190	721500	1521400	1426500	1409400	320810	408190	307930	130940	104910	119010
Lmqp010784	C21H30O2	Progesterone	Terpenoids	Ditepenoids	up	FALSE	178280	157840	173990	369180	387840	376610	204810	201530	195520	387890	376670	395870
pmb0751	C16H16O7	Trans-5-O-(p-Coumaroyl)shikimate	Phenolic acids	Phenolic acids	down	FALSE	109770	89097	79966	40074	55739	37731	33056	27567	24196	13205	31943	16677
mws0879	C20H32O3	12S-Hydroxy-5Z,8Z,10E,14Z-eicosatetraenoic acid	Lipids	Free fatty acids	up	FALSE	9	9	9	5691.8	4742.2	6297.3	13123	16370	17606	31566	18789	20178
pmc0066	C10H13N4O7P	2'-Deoxyinosine-5'-monophosphate	Nucleotides and derivatives	Nucleotides and derivatives	down	FALSE	579520	552290	509150	274510	281850	235360	361710	380210	324900	282260	307010	354460
Hmyp003337	C18H20O6	Tabaisocoumarin D	Others	Others	FALSE	down	9	9	9	9	9	9	159150	239940	220500	36230	37121	37942
Lmmn000774	C15H20O9	Dihydrocaffeoylglucose	Phenolic acids	Phenolic acids	FALSE	up	1189800	1241000	1156100	1728600	1716900	1750900	9853700	8899200	9689100	18788000	20369000	20676000
Cmcp009659	C21H30O4	Pinusolide	Terpenoids	Ditepenoids	up	FALSE	33982	30341	31461	68916	71705	64857	67713	60851	63528	89348	85633	83934
pmb0981	C10H14N5O7P	Adenosine 5'-monophosphate	Nucleotides and derivatives	Nucleotides and derivatives	FALSE	down	690000	647560	747520	409770	455780	335960	697680	810730	795080	370320	293970	364650
pmb0489	C19H28N2O7	N-Glucosyl-p-coumaroylputrescine	Alkaloids	Phenolamine	up	up	4610.6	3281	1934.9	7612.2	7028.8	8345.9	17237	18386	17648	56868	51285	56553
Zmsn001980	C21H28O8	Ixerisoside D	Terpenoids	Sesquiterpenoids	up	FALSE	253520	320310	335290	1725900	1695300	1707600	3682300	2788700	3563400	6045300	5331500	5393100
Lmhn002574	C20H16O11	Caffeoyl(p-Hydroxybenzoyl)tartaric acid	Phenolic acids	Phenolic acids	FALSE	down	26384	16948	23144	18684	18589	14852	9197.8	11670	10555	5563.6	5532.8	4167.1
pmn001336	C21H20O10	Aloeemodin-8-O-glucoside	Quinones	Anthraquinone	down	FALSE	20474	13580	19772	4612.5	10475	10516	53919	54291	55216	77852	58886	64129
Lmtn002324	C19H28O11	Benzyl-(2''-O-glucosyl)glucoside	Phenolic acids	Phenolic acids	FALSE	up	7499.3	9849.4	7357.9	9822.8	10080	10554	23666	15088	17200	70956	64629	67508
mws4183	C20H18O11	Quercetin-3-O-arabinoside (Guaijaverin)	Flavonoids	Flavonols	down	down	74545	64107	66558	29385	31097	26849	54897	54735	43063	20697	24113	22915
mws2186	C20H18O11	Avicularin(Quercetin-3-O-α-L-arabinofuranoside)	Flavonoids	Flavonols	down	FALSE	29873	19469	19686	8014.5	13878	7496	18647	21025	17992	14359	13535	10570
mws2118	C21H24O10	Phloretin-2'-O-glucoside (Phlorizin)	Flavonoids	Chalcones	up	FALSE	73736	72293	80223	156610	193100	156330	77992	92708	71122	82031	87463	76359
mws1397	C22H18O10	Epicatechin gallate	Flavonoids	Flavanols	FALSE	up	4171.7	7853.5	8049.4	11594	8209.2	13835	9265.3	6404.1	5907	16011	23601	14595
GQ512004	C25H33N3O5	N1-Dihydrocaffeoyl-N10-coumaroyl spermidine	Alkaloids	Phenolamine	up	up	27914	30967	35989	114930	120240	128720	382570	329730	342170	1076300	1102900	1100500
pmb0464	C16H27NO14	L-Aspartic acid-O-diglucoside	Amino acids and derivatives	Amino acids and derivatives	up	up	857350	838610	914850	2648000	2164800	1810000	3297000	3288000	2227100	6213500	6209200	8310400
pmn001468	C19H26O13	Sibiricose A3	Phenolic acids	Phenolic acids	up	FALSE	9	9	9	4256.6	2704.4	2374.2	23130	24625	22855	26087	22188	22626
Lmmp003167	C25H31N3O6	Bis(Caffeoyl)Spermidine	Alkaloids	Phenolamine	up	up	2259500	1319600	2033100	9060800	6602400	6887500	5745100	3596000	3849200	46903000	63552000	51092000
pmn001726	C25H33N3O6	N1-Caffeoyl-N3-dihydrocaffeoyl spermidine	Alkaloids	Phenolamine	up	up	311660	323200	395100	2907200	1420300	2045400	3556200	4839200	4341400	12738000	26177000	18472000
Lmmp003112	C25H33N3O6	Caffeoyl-dihydrocaffeoyl spermidine	Alkaloids	Phenolamine	up	up	353980	300380	272840	1153100	1322900	1296300	3769200	3816200	3796000	19004000	19112000	18977000
Lmmp002914	C25H35N3O6	Bis(Dihydrocaffeoyl)spermidine	Alkaloids	Phenolamine	up	up	374940	379920	368480	1145400	1153500	1181000	936780	945860	946370	2535300	2303700	2541700
pmn001727	C24H29NO9	N-(4-O-(Glucosyl)-E-feruloyl)-tyramine	Alkaloids	Phenolamine	up	FALSE	141010	154110	145210	347590	297420	322890	128880	139640	136220	96105	78206	85065
Lmmn003398	C23H22O12	Kaempferol-3-O-(6''-acetyl)glucoside	Flavonoids	Flavonols	FALSE	down	62200	79750	71267	57045	50002	66615	196790	194880	158160	84321	76398	81888
pmp001164	C23H24O12	Iristectorin B	Flavonoids	Isoflavones	up	FALSE	9	9	9	1450.7	2357.4	2659.6	9031.3	8441	8658.1	6028.1	6199.3	9093.3
Lmmp003817	C24H22O14	Kaempferol-3-O-(6''-malonyl)glucoside*	Flavonoids	Flavonols	FALSE	down	149470	141790	150600	122660	116600	116330	409950	399720	380540	149610	152690	145820
Lmdp004892	C24H22O14	Kaempferol-3-O-(6''-malonyl)galactoside*	Flavonoids	Flavonols	FALSE	down	144590	165890	140210	117120	118310	105070	425330	411600	388370	166970	163450	162120
pmp000589	C24H22O15	Quercetin-7-O-(6''-malonyl)glucoside	Flavonoids	Flavonols	FALSE	down	149900	159770	112080	89984	92023	73170	188460	166070	183290	74140	78587	76212
Hmln002189	C24H22O15	Quercetin-3-O-(6''-malonyl)galactoside	Flavonoids	Flavonols	FALSE	down	132320	118190	105810	82637	104890	84527	187900	184650	214750	88138	83972	85416
Lmqn000780	C17H27N3O17P2	Uridine 5'-diphospho-N-acetylglucosamine	Alkaloids	Alkaloids	FALSE	up	28828	32290	20241	35837	40025	35211	46271	41418	41077	85512	94584	84781
Lmmp000897	C30H26O14	Gallocatechin-(4α→8)-gallocatechin	Flavonoids	Flavanols	FALSE	down	317870	218990	238870	167460	233000	253730	700850	637510	669690	159690	141380	177030
mws4134	C20H32N6O12S2	Oxiglutatione	Amino acids and derivatives	Amino acids and derivatives	FALSE	up	388660	416480	345030	589320	437140	489580	117430	113540	106340	234830	204570	250680
pme1540	C28H32O16	Isorhamnetin-3-O-neohesperidoside	Flavonoids	Flavonols	FALSE	up	8908.8	15097	15055	21245	16730	18701	17075	14017	16551	34340	28406	34433
pmp001254	C36H36N2O8	Grossamide	Alkaloids	Alkaloids	up	down	358440	344440	352560	1154200	953750	930200	77484	85844	71768	11332	10388	12770
pmp001187	C36H36N2O8	1-(Dihydroxyphenyl)-N2,N3-bis(4-hydroxyphenethyl)-(5-8)-dimethoxy-1,2dihydronaphthalene-2,3-dicarboxamide	Alkaloids	Alkaloids	up	down	88699	82628	85471	280020	239610	241910	18503	22556	22101	3586.8	4448.1	3416
pmp001253	C36H36N2O8	Cannabisin F	Alkaloids	Phenolamine	up	down	64996	60646	63325	157550	142700	146990	37927	46330	34993	10839	10041	11076
Lmsp003729	C27H30O17	Myricetin-3-O-rutinoside*	Flavonoids	Flavonols	FALSE	up	198930	200060	200310	267500	265350	256110	179470	113520	150540	321690	338530	323530
pmp001311	C27H30O17	6-Hydroxykaempferol-7,6-O-Diglucoside*	Flavonoids	Flavonols	FALSE	down	280110	300680	332870	266160	326170	254540	624430	628350	727530	259610	304290	270530
pmb0618	C28H34O16	Hesperetin-8-C-glucoside-3'-O-glucoside	Flavonoids	Flavonoid carbonoside	FALSE	down	109130	93140	128640	100170	65610	79934	166130	162390	306030	81582	81338	91101
pmn001723	C31H43N3O11	Lycibarbarspermidine A*	Alkaloids	Alkaloids	up	up	12527	14688	14350	28321	32868	35294	116590	95570	125590	282540	265900	233280
pmn001724	C31H43N3O11	Lycibarbarspermidine B*	Alkaloids	Alkaloids	FALSE	up	18685	24098	12481	35280	24945	34759	103080	105690	133220	226730	317740	303980
Hmcp001578	C28H32O17	Isorhamnetin-3,7-O-diglucoside	Flavonoids	Flavonols	FALSE	down	5363.1	11408	9519.8	8662.8	2321	8726.6	31824	36260	33849	12412	6530	8751.6
Hmln005776	C32H52O13	Capsianoside IV	Terpenoids	Ditepenoids	up	FALSE	162870	152090	130520	292380	331710	313030	466210	479970	476010	696660	622940	734050
Hmcp001629	C30H32O19	Kaempferol-3-O-(6''-Malonyl)glucoside-7-O-Glucoside	Flavonoids	Flavonols	FALSE	down	28746	27070	28838	21689	28669	24818	61727	57919	54894	18352	21086	23816
Lmgn002253	C31H36O18	Syringoylcaffeoylquinic acid-D-glucose	Phenolic acids	Phenolic acids	FALSE	up	823350	676790	879680	1349200	1550600	1684900	1256700	1040100	1190200	2661700	2618100	2713600
Lmsp003161	C33H40O20	Kaempferol-3-O-sophoroside-7-O-rhamnoside	Flavonoids	Flavonols	up	FALSE	7937.3	10703	5465.3	16615	14954	19659	23032	15121	12294	15691	17096	13723
pmb0639	C33H40O20	Apigenin-8-C-glucoside-7-O-Sophoroside	Flavonoids	Flavonoid carbonoside	FALSE	down	17764	19424	15667	28999	20889	33996	28914	34970	43462	12237	12422	10704
pmb0672	C37H38O18	Isovitexin-7-O-(6''-feruloyl)glucoside	Flavonoids	Flavonoid carbonoside	up	FALSE	2404.9	1793.5	814.92	7116.3	5409.7	4385	17953	19606	20189	32808	29652	28249
pmb0592	C34H42O20	Chrysoeriol-7-O-rutinoside-5-O-glucoside	Flavonoids	Flavonoid	up	FALSE	11685	7522.3	5676.5	23354	16666	24270	63894	65567	64658	104910	102680	104370
